# Supplementary material for: Mapping DNA sequence to transcription factor binding energy in vivo
Source: PLoS Comput Biol. 2019 Feb 4;15(2):e1006226. doi: 10.1371/journal.pcbi.1006226 (PMC6375646; doi:10.1371/journal.pcbi.1006226)
Supplement: S1 Models — (GZ) [file pcbi.1006226.s013.tar.gz]

Archive with 98 entries (97 files):
- S1_Models
- S1_Models/O3_full_R610_split2_au
- S1_Models/O3_full_R130_split3_kBT
- S1_Models/O2_full_R610_split2_au
- S1_Models/O3_full_R130_split2_kBT
- S1_Models/O1_full_R30_day1_nosplit_au
- S1_Models/xylR_left_split2_au
- S1_Models/O1_full_R610_split2_au
- S1_Models/O3_full_R62_split3_au
- S1_Models/O3_full_R130_split1_kBT
- S1_Models/Y20I_op_R130_split3_au
- S1_Models/xylR_right_split1_au
- S1_Models/O2_full_R62_day1_nosplit_au
- S1_Models/O2_full_R62_split1_au
- S1_Models/xylR_left_split3_au
- S1_Models/O1_full_R62_day2_split1_kBT
- S1_Models/O1_full_R610_split3_au
- S1_Models/._.DS_Store
- S1_Models/.DS_Store
- S1_Models/O3_full_R62_split2_au
- S1_Models/Y20I_op_R130_split2_au
- S1_Models/O3_full_R610_split3_au
- S1_Models/O1_full_R62_day2_split2_kBT
- S1_Models/O2_full_R610_split3_au
- S1_Models/._O1_op_R130_split1
- S1_Models/O1_op_R130_split1
- S1_Models/O1_full_R62_day2_split3_kBT
- S1_Models/O1_full_R62_day2_nosplit_au
- S1_Models/O1_full_R30_split2_au
- S1_Models/purR_downstream_split3_au
- S1_Models/Q21M_op_R130_split2_au
- S1_Models/Q21A_op_R130_split1_au
- S1_Models/O2_full_R30_split3_au
- S1_Models/O2_full_R30_day2_nosplit_au
- S1_Models/O2_full_R130_split1_kBT
- S1_Models/O2_full_R130_split3_kBT
- S1_Models/O2_full_R62_day3_nosplit_au
- S1_Models/O1_full_R30_day3_nosplit_au
- S1_Models/O2_full_R130_split2_kBT
- S1_Models/purR_mid-RNAP_split1_au
- S1_Models/._lac_upstream_split1_au
- S1_Models/lac_upstream_split1_au
- S1_Models/O2_op_R130_split1
- S1_Models/O3_full_R30_split1_au
- S1_Models/O1_full_R30_split3_au
- S1_Models/purR_downstream_split2_au
- S1_Models/Q21M_op_R130_split3_au
- S1_Models/O2_full_R30_split2_au
- S1_Models/purR_mid-RNAP_split2_au
- S1_Models/._lac_upstream_split2_au
- S1_Models/lac_upstream_split2_au
- S1_Models/O3_full_R30_split2_au
- S1_Models/purR_downstream_split1_au
- S1_Models/._O1_twopoint_R130_weighted
- S1_Models/O1_twopoint_R130_weighted
- S1_Models/O2_full_R30_split1_au
- S1_Models/Q21A_op_R130_split3_au
- S1_Models/._lac_upstream_split3_au
- S1_Models/lac_upstream_split3_au
- S1_Models/O2_full_R30_day1_nosplit_au
- S1_Models/O3_full_R30_split3_au
- S1_Models/O1_op_R130_split3
- S1_Models/O1_full_R30_split1_au
- S1_Models/O1_full_R130_split2_kBT
- S1_Models/O1_full_R130_split3_kBT
- S1_Models/O1_full_R130_weighted_kBT
- S1_Models/Q21M_op_R130_split1_au
- S1_Models/._O1_full_R62_day1_nosplit_au
- S1_Models/O1_full_R62_day1_nosplit_au
- S1_Models/Q21A_op_R130_split2_au
- S1_Models/purR_mid-RNAP_split3_au
- S1_Models/O1_op_R130_split2
- S1_Models/._O1_full_R130_split1_kBT
- S1_Models/O1_full_R130_split1_kBT
- S1_Models/O2_full_R62_split2_au
- S1_Models/._O1_twopoint_R130_unweighted
- S1_Models/O1_twopoint_R130_unweighted
- S1_Models/._O1_full_R62_day1_split1_kBT
- S1_Models/O1_full_R62_day1_split1_kBT
- S1_Models/Y20I_op_R130_split1_au
- S1_Models/O3_full_R62_split1_au
- S1_Models/xylR_right_split3_au
- S1_Models/O1_full_R62_day1_split3_kBT
- S1_Models/O1_full_R62_day1_split2_kBT
- S1_Models/O3_full_R610_split1_au
- S1_Models/O1_full_R62_day3_nosplit_au
- S1_Models/O2_full_R610_split1_au
- S1_Models/O2_op_R130_split3
- S1_Models/O2_full_R30_day3_nosplit_au
- S1_Models/O2_full_R62_split3_au
- S1_Models/._O2_full_R62_day2_nosplit_au
- S1_Models/O2_full_R62_day2_nosplit_au
- S1_Models/O1_full_R610_split1_au
- S1_Models/xylR_left_split1_au
- S1_Models/xylR_right_split2_au
- S1_Models/._O1_full_R30_day2_nosplit_au
- S1_Models/O1_full_R30_day2_nosplit_au
- S1_Models/O2_op_R130_split2
