# Supplementary material for: Mapping DNA sequence to transcription factor binding energy in vivo
Source: PLoS Comput Biol. 2019 Feb 4;15(2):e1006226. doi: 10.1371/journal.pcbi.1006226 (PMC6375646; doi:10.1371/journal.pcbi.1006226)
Supplement: S1 Models — (GZ) [file pcbi.1006226.s013.tar.gz › S1_Models/O3_full_R610_split2_au]

pos	val_A	val_C	val_G	val_T
0	-0.0006809999999999993	-0.024389	0.0	-0.035893
1	-0.003068999999999999	0.079264	0.0	-0.0007790000000000019
2	0.017718000000000005	0.0	0.14257	-0.006635999999999996
3	0.0	0.126253	-0.044362	0.14733
4	-0.231956	-0.33072500000000005	0.0	-0.283263
5	-0.197882	-0.277081	0.09706300000000001	0.0
6	-0.40198599999999995	-0.39516999999999997	0.0	-0.297708
7	0.0	-0.307773	-0.184303	-0.1646
8	-0.28719100000000003	-0.25437600000000005	0.0	-0.286553
9	-0.159467	0.0	0.11282400000000001	-0.201337
10	-0.252455	-0.282402	0.0	-0.373815
11	-0.15046400000000001	0.0	-0.009918000000000003	-0.019382
12	0.0	-0.019554000000000002	-0.021018000000000002	-0.011824000000000001
13	0.0	-0.0005739999999999912	-0.011243000000000003	0.362734
14	-0.015859	0.0	-0.083978	-0.04129
15	0.110815	-0.021937	0.0	0.006246999999999999
16	-0.167985	0.0	0.103509	-0.234296
17	0.0	0.13118400000000002	-0.207036	-0.173879
18	0.0	-0.045512000000000004	-0.046696999999999995	0.120137
19	0.006076999999999999	-0.139272	-0.0038169999999999975	0.0
20	-0.011259999999999992	0.423402	0.075119	0.0
