# Supplementary material for: Mapping DNA sequence to transcription factor binding energy in vivo
Source: PLoS Comput Biol. 2019 Feb 4;15(2):e1006226. doi: 10.1371/journal.pcbi.1006226 (PMC6375646; doi:10.1371/journal.pcbi.1006226)
Supplement: S1 Models — (GZ) [file pcbi.1006226.s013.tar.gz › S1_Models/O3_full_R130_split3_kBT]

pos	val_A	val_C	val_G	val_T
0	0.19414594880400005	0.66771779508	0.0	2.543235998382
1	1.9491000399239997	-2.3954316577439996	0.0	0.495022339764
2	-1.518215624826	0.0	-5.630920639554001	0.3710650632360002
3	0.0	-2.6124992622	1.1812720324259998	-3.9454433680500003
4	4.418659287996	6.4377819012419994	0.0	3.307908125754
5	4.327304863296	5.313244525818	-3.4290179916420005	0.0
6	7.436297627423999	6.8622121855559985	0.0	6.662490057581999
7	0.0	4.263000839676	1.3617741385800002	-0.7325438439839997
8	5.8407985321439995	4.9388100266579995	0.0	5.460408199061999
9	-0.36795663995399996	0.0	-4.970914581623999	1.5035040031859999
10	3.655268495412	5.2261849455	0.0	6.876805165085999
11	2.9383854099479993	0.0	-1.0974395174999998	0.7837023218159999
12	0.0	2.3205447579119998	-0.0646599499499999	1.019467922808
13	0.0	-1.5811433999699998	-0.7754685593819999	-10.549846248576
14	-0.22753183855799997	0.0	1.165492631796	0.032057098122
15	-1.583302686372	1.8678064661519997	0.0	0.47072443563599997
16	2.36133391533	0.0	-3.370171505082	3.428662065312
17	0.0	-7.174573132763999	1.5211816775759996	2.437336050996
18	0.0	0.5147406584459999	-1.750730432004	-3.6182047002479996
19	0.43190473724399997	0.9143747417699999	-1.5254765219579998	0.0
20	0.8700975063179999	-11.297338998419999	-2.979886420026	0.0
