# Supplementary material for: Mapping DNA sequence to transcription factor binding energy in vivo
Source: PLoS Comput Biol. 2019 Feb 4;15(2):e1006226. doi: 10.1371/journal.pcbi.1006226 (PMC6375646; doi:10.1371/journal.pcbi.1006226)
Supplement: S1 Models — (GZ) [file pcbi.1006226.s013.tar.gz › S1_Models/O2_full_R610_split2_au]

pos	val_A	val_C	val_G	val_T
0	0.0	-0.061658000000000004	0.005997999999999996	-0.13886400000000002
1	0.0	-0.128202	0.0005970000000000038	0.0033970000000000007
2	0.0	-0.029195	-0.044909	0.012775999999999997
3	-0.13479	-0.168898	-0.19163599999999997	0.0
4	-0.47469000000000006	-0.337687	0.0	-0.371043
5	-0.20572000000000001	-0.341322	-0.15935	0.0
6	-0.379499	-0.386779	0.0	-0.35900999999999994
7	0.0	-0.308589	-0.271984	-0.25250300000000003
8	-0.24096500000000004	-0.09832200000000002	0.0	-0.328978
9	-0.7641249999999999	0.0	-0.15792899999999999	-0.375726
10	-0.251758	-0.232244	0.0	-0.41317499999999996
11	0.0	0.045361000000000005	0.062603	0.055012000000000005
12	-0.019516999999999993	-0.141985	0.0	-0.17269800000000002
13	-0.229039	-0.14586999999999997	-0.14432699999999998	0.0
14	0.0	-0.012125000000000004	-0.046224	-0.123723
15	0.0	-0.040681999999999996	-0.06828100000000001	-0.119337
16	-0.148184	0.0	-0.15389000000000003	-0.178097
17	0.0	-0.022120000000000008	-0.143144	-0.13966800000000001
18	0.0	0.030810000000000004	0.005759000000000002	0.022163000000000002
19	0.035421999999999995	0.0	0.053594	0.106117
20	-0.042874999999999996	0.0	-0.057689	-0.088944
