# Supplementary material for: Mapping DNA sequence to transcription factor binding energy in vivo
Source: PLoS Comput Biol. 2019 Feb 4;15(2):e1006226. doi: 10.1371/journal.pcbi.1006226 (PMC6375646; doi:10.1371/journal.pcbi.1006226)
Supplement: S1 Models — (GZ) [file pcbi.1006226.s013.tar.gz › S1_Models/O3_full_R130_split2_kBT]

pos	val_A	val_C	val_G	val_T
0	0.04372663070999999	0.5860956117799999	0.0	1.20113963802
1	0.3022018552699999	-1.7091893786099999	0.0	0.7556819767699999
2	-0.8144232751899998	0.0	-3.83012519603	-0.3200032723299999
3	0.0	-1.32875586886	0.97483870141	-2.9121024025799995
4	1.7591144154499996	3.5947377676	0.0	3.2071769352699997
5	2.89671616829	3.4791130036599993	-2.23036217523	0.0
6	4.77305983973	5.126183205849999	0.0	4.6376576001
7	0.0	3.49478635758	0.06926338839000001	-0.45040625252
8	4.14847330814	3.4925738474899997	0.0	3.5180430476099995
9	-0.12868026240999997	0.0	-3.3653460726199995	1.06040035115
10	2.19884657349	3.4020973852599994	0.0	4.43844724505
11	1.7663092955900002	0.0	-0.78545797134	0.85198527855
12	0.0	1.16915113336	0.62595457218	0.75532729958
13	0.0	-0.7852552986599997	0.8924184782100004	-7.00566830383
14	0.006434857590000009	0.0	0.7838028111199999	1.0840623865399999
15	-1.5840052199299999	1.4446508630399997	0.0	0.5196865303
16	2.3496519367999995	0.0	-3.5273997696699992	2.9251410116599996
17	0.0	-5.07522791622	0.72009603204	1.3996913068600003
18	0.0	-0.48335745241000005	-1.36961130327	-3.1037294215199998
19	-0.054704734209999994	1.1275863445699998	-1.4830742252899998	0.0
20	0.4158674499699999	-8.12592465314	-1.5146404951999999	0.0
