# Supplementary material for: Mapping DNA sequence to transcription factor binding energy in vivo
Source: PLoS Comput Biol. 2019 Feb 4;15(2):e1006226. doi: 10.1371/journal.pcbi.1006226 (PMC6375646; doi:10.1371/journal.pcbi.1006226)
Supplement: S1 Models — (GZ) [file pcbi.1006226.s013.tar.gz › S1_Models/xylR_left_split2_au]

pos	val_A	val_C	val_G	val_T
0	0.0	2.370417670691873	0.8650400414927525	2.8427297192599443
1	1.4095793015816642	0.0	1.947332736135156	1.0309674193109
2	1.645091270017426	0.0	0.8095981205331073	1.150204068004709
3	0.0	2.1747176493308453	2.1280933177166386	1.9756711934591997
4	0.0	2.215233410012972	0.9120760376697736	1.9073215965300279
5	0.0	4.623258630443219	2.789505475138685	0.6095955405155709
6	2.177373549736098	3.932166785992477	4.280235813602839	0.0
7	0.32262550172804255	1.9824304599905676	3.324231183230189	0.0
8	1.408052158848644	1.129129498289031	2.520874428649425	0.0
9	2.1231002249547637	0.0	2.664080578500638	4.522493769067942
10	0.4962018727133172	4.233850513025104	0.0	3.104256232165154
11	5.422193310849238	1.5416970672409478	2.7197349714927026	0.0
12	0.0	5.837270705684119	3.494753268749423	3.4822705368447364
13	0.0	3.286982180046523	4.526384663161636	3.061177527591959
