# Supplementary material for: Mapping DNA sequence to transcription factor binding energy in vivo
Source: PLoS Comput Biol. 2019 Feb 4;15(2):e1006226. doi: 10.1371/journal.pcbi.1006226 (PMC6375646; doi:10.1371/journal.pcbi.1006226)
Supplement: S1 Models — (GZ) [file pcbi.1006226.s013.tar.gz › S1_Models/O1_full_R610_split2_au]

pos	val_A	val_C	val_G	val_T
0	0.0	0.023854999999999994	0.0018109999999999932	0.12004599999999999
1	0.0	0.10208600000000001	0.011253000000000003	0.020357000000000004
2	0.0025689999999999984	0.038486	0.07684	0.0
3	0.12129100000000001	0.202707	0.16747	0.0
4	0.421218	0.434415	0.0	0.428319
5	0.23987000000000003	0.35504100000000005	0.09376000000000001	0.0
6	0.314469	0.330675	0.0	0.30812799999999996
7	0.0	0.477412	0.33980299999999997	0.38276099999999996
8	0.22082600000000002	0.159247	0.0	0.285687
9	0.480695	0.0	0.192417	0.387196
10	0.364328	0.391111	0.0	0.5465009999999999
11	0.086078	-0.050158	0.0	0.0017029999999999997
12	0.0	0.207515	0.024890999999999996	0.229678
13	0.270265	0.07988300000000001	0.215344	0.0
14	0.0	0.0033539999999999993	0.046152	0.076818
15	0.0	0.053796	0.12673299999999998	0.152719
16	0.108178	0.0	0.162828	0.202886
17	0.0	0.17223	0.198919	0.15645099999999998
18	0.0	0.098172	0.11815899999999999	0.0005809999999999982
19	-0.080571	0.083752	0.053423	0.0
20	0.002915000000000001	-0.076846	0.0009829999999999978	0.0
