# Supplementary material for: Mapping DNA sequence to transcription factor binding energy in vivo
Source: PLoS Comput Biol. 2019 Feb 4;15(2):e1006226. doi: 10.1371/journal.pcbi.1006226 (PMC6375646; doi:10.1371/journal.pcbi.1006226)
Supplement: S1 Models — (GZ) [file pcbi.1006226.s013.tar.gz › S1_Models/O3_full_R62_split3_au]

pos	val_A	val_C	val_G	val_T
0	-0.0208	0.031201000000000003	0.0	0.099119
1	-0.0014920000000000037	-0.125638	0.0	0.008738
2	-0.06176500000000001	0.0	-0.26183100000000004	0.0008519999999999917
3	0.0	-0.092954	0.02487100000000001	-0.103777
4	0.10199899999999999	0.19235	0.0	0.162987
5	0.148372	0.207818	-0.20304699999999998	0.0
6	0.22112500000000002	0.253461	0.0	0.25645
7	0.0	0.083248	-0.023164	-0.074719
8	0.19575700000000001	0.15625100000000003	0.0	0.141656
9	-0.06685200000000001	0.0	-0.306567	0.009507000000000002
10	0.088656	0.074887	0.0	0.206724
11	0.08512800000000001	0.0	-0.06947300000000001	0.070829
12	0.0	0.004495999999999998	0.021091	0.039140999999999995
13	0.0	-0.016732999999999998	-0.11588599999999999	-0.47260599999999997
14	0.006268	0.0	0.013663	-0.006143000000000001
15	-0.035758000000000005	0.09986300000000001	0.0	0.010639000000000001
16	0.06249400000000001	0.0	-0.22865200000000002	0.109934
17	0.0	-0.356992	0.03153900000000001	0.022445000000000007
18	0.0	-0.05840999999999999	-0.07951699999999999	-0.219045
19	-0.016832	0.050886	-0.055546	0.0
20	0.023719999999999963	-0.574659	-0.07381300000000002	0.0
