# Supplementary material for: Mapping DNA sequence to transcription factor binding energy in vivo
Source: PLoS Comput Biol. 2019 Feb 4;15(2):e1006226. doi: 10.1371/journal.pcbi.1006226 (PMC6375646; doi:10.1371/journal.pcbi.1006226)
Supplement: S1 Models — (GZ) [file pcbi.1006226.s013.tar.gz › S1_Models/O3_full_R130_split1_kBT]

pos	val_A	val_C	val_G	val_T
0	0.780774768648	1.225040050296	0.0	1.993203292224
1	0.017583378600000005	-1.2410227351199998	0.0	0.46820292947999986
2	-1.4747240264159998	0.0	-5.523994220975999	-0.014139461687999955
3	0.0	-1.4123939808959998	0.6955014456719999	-3.568504244232
4	3.0663714572879996	5.618823200735999	0.0	4.533334544183999
5	3.8600002820159993	5.5085936066159995	-4.5977503421999995	0.0
6	6.356306478624001	7.377233819544001	0.0	6.973883240928001
7	0.0	4.010198714664	0.04899093071999994	-0.3392015628960001
8	6.970560588695999	5.664806767391999	0.0	5.198689590408
9	0.14394117516000005	0.0	-4.81105491432	1.6706149904879997
10	3.4541759039279993	4.238879648207999	0.0	5.920917771551999
11	2.7778100247599995	0.0	-0.664360675848	1.409410869768
12	0.0	1.37053341336	0.21349859560799994	0.979406314488
13	0.0	-1.5531337685039994	-2.2605434057519993	-11.030283798671999
14	-0.034172386824000034	0.0	1.2308607549359998	0.12148295642399998
15	-1.456122024504	1.7088618705599998	0.0	0.8918774684639998
16	2.858062989984	0.0	-4.401568342896	3.5706870084719995
17	0.0	-7.952004149807999	1.856659262544	2.3129782533839998
18	0.0	-0.731541308568	-2.0653072709519997	-4.533455808864
19	-0.515205119448	1.3803315995039998	-1.88045139276	0.0
20	0.5884004802960003	-12.375303123359998	-3.1027751142239994	0.0
