# Supplementary material for: Mapping DNA sequence to transcription factor binding energy in vivo
Source: PLoS Comput Biol. 2019 Feb 4;15(2):e1006226. doi: 10.1371/journal.pcbi.1006226 (PMC6375646; doi:10.1371/journal.pcbi.1006226)
Supplement: S1 Models — (GZ) [file pcbi.1006226.s013.tar.gz › S1_Models/Y20I_op_R130_split3_au]

pos	val_A	val_C	val_G	val_T
0	0.0	1.8918658183784463	0.0962967925355538	2.9963418607845007
1	0.0	2.5241194643672684	-0.42409358062780755	-1.3215843863739725
2	0.3156764719923133	2.1595505379297992	0.16805924569594496	0.0
3	3.848033927665139	3.3107456016839287	3.936537689816563	0.0
4	6.363616303470899	5.801519511417596	0.0	6.656246552442807
5	2.421811464977625	0.36736893484181743	-0.23314475573827528	0.0
6	3.088898781954806	4.784450724375249	0.0	0.16637532455766574
7	0.0	4.1568180712775185	8.26088633387452	7.04497778916675
8	2.1371113097383097	3.5901981887248846	0.0	6.77498257316985
9	6.970141200905082	0.0	0.6900747985625292	3.9270411578158013
10	5.115595774265709	3.768987536557772	0.0	6.603105134195249
11	0.46834546170351954	-0.5345862199686228	0.0	-0.297172919949593
12	0.0	1.5660466585997528	1.7012302811425473	-0.9408811457743852
13	3.1348345841687975	0.23663008088494636	2.5165418192450115	0.0
14	0.0	-1.058638142583824	-2.8776841619708664	0.1769292023894395
15	0.0	-0.7393197016180229	0.7765813519220405	2.613386865174424
16	3.12283175093897	0.0	6.288231461815371	1.7078289023472
17	0.0	4.316320647933602	2.6923745148467346	4.025061032446339
18	0.0	3.3805500070091115	4.358908188349387	2.302820898032005
19	0.34048493806440483	1.6217139585547304	0.8063240985388573	0.0
20	-2.0232312476425838	-4.753435246665546	-1.7026204951055453	0.0
