# Supplementary material for: Mapping DNA sequence to transcription factor binding energy in vivo
Source: PLoS Comput Biol. 2019 Feb 4;15(2):e1006226. doi: 10.1371/journal.pcbi.1006226 (PMC6375646; doi:10.1371/journal.pcbi.1006226)
Supplement: S1 Models — (GZ) [file pcbi.1006226.s013.tar.gz › S1_Models/xylR_right_split1_au]

pos	val_A	val_C	val_G	val_T
0	0.7020690297894961	3.3684931782487637	0.0	2.5402017172548343
1	2.9283702882365956	0.3333478067634692	1.5848476600876098	0.0
2	0.4920648536753863	1.155646914670657	0.0	0.31766884580042826
3	0.0	4.592008124889463	3.47105508128596	3.4765532196851354
4	0.0	2.9357217317141444	0.26612225388726307	2.4844913665989234
5	0.0	5.232905731725441	2.3842646279604782	2.9516230892865902
6	0.0	3.7765662457722575	2.664249603833976	0.385277415059498
7	0.0	3.5221321692459373	3.0616599894732266	1.8223919496663517
8	0.0	2.274277149242598	3.418655969036743	0.05621692071066657
9	2.433463700107703	0.0	2.455480964438782	1.2441113437450246
10	0.0	4.150810317931838	0.1864548462515758	2.160521283532025
11	4.46212850499704	0.5589444562702959	0.6761845355282113	0.0
12	0.0	2.502554913429472	3.447518106790615	3.685037685634979
13	0.0	2.672330013975685	6.690604308069431	5.474972085695414
