# Supplementary material for: Mapping DNA sequence to transcription factor binding energy in vivo
Source: PLoS Comput Biol. 2019 Feb 4;15(2):e1006226. doi: 10.1371/journal.pcbi.1006226 (PMC6375646; doi:10.1371/journal.pcbi.1006226)
Supplement: S1 Models — (GZ) [file pcbi.1006226.s013.tar.gz › S1_Models/O2_full_R62_day1_nosplit_au]

val_A      val_C      val_G      val_T
 0.000000   0.021024   0.001018   0.266381
 0.000000   0.037600   0.008860  -0.004764
 0.000000   0.066776   0.023605  -0.014037
 0.115642   0.202627   0.118087   0.000000
 0.415781   0.286066   0.000000   0.349753
 0.153647   0.343678   0.116226   0.000000
 0.609833   0.483753   0.000000   0.532010
 0.000000   0.143859   0.161756   0.186677
 0.200493   0.033872   0.000000   0.370211
 0.720957   0.000000   0.090930   0.401977
 0.187902   0.110768   0.000000   0.269042
 0.000000  -0.024173  -0.066973  -0.034326
 0.013748   0.100139   0.000000   0.119685
 0.182514   0.100712   0.116797   0.000000
 0.000000   0.026645   0.036567   0.090620
 0.000000   0.029053   0.076062   0.072517
 0.114416   0.000000   0.142742   0.135066
 0.000000   0.049420   0.115596   0.107532
 0.000000  -0.031498   0.012240  -0.017102
-0.019141   0.000000  -0.047460  -0.031547
 0.008521   0.000000  -0.001353   0.051604
