# Supplementary material for: Mapping DNA sequence to transcription factor binding energy in vivo
Source: PLoS Comput Biol. 2019 Feb 4;15(2):e1006226. doi: 10.1371/journal.pcbi.1006226 (PMC6375646; doi:10.1371/journal.pcbi.1006226)
Supplement: S1 Models — (GZ) [file pcbi.1006226.s013.tar.gz › S1_Models/O2_full_R62_split1_au]

pos	val_A	val_C	val_G	val_T
0	0.0	-0.007545999999999997	0.002242999999999995	-0.24652800000000002
1	0.0	-0.024126	-0.01371	0.005241000000000001
2	0.0	-0.017606	-0.015761	0.018051
3	-0.19750900000000002	-0.23302	-0.09553600000000002	0.0
4	-0.428106	-0.282192	0.0	-0.315825
5	-0.104803	-0.325829	-0.094665	0.0
6	-0.468262	-0.40689600000000004	0.0	-0.42044200000000004
7	0.0	-0.09889	-0.134718	-0.19168000000000002
8	-0.20871399999999998	-0.016384999999999983	0.0	-0.471234
9	-0.7183489999999999	0.0	-0.08333399999999999	-0.324381
10	-0.257361	-0.092431	0.0	-0.291595
11	0.0	0.014075999999999998	0.047262	0.023526
12	-0.013541000000000004	-0.079935	0.0	-0.08932000000000001
13	-0.26167	-0.09094700000000001	-0.09193600000000002	0.0
14	0.0	-0.022663000000000006	-0.029782000000000006	-0.080043
15	0.0	-0.028770000000000004	-0.066678	-0.068316
16	-0.17683	0.0	-0.16588699999999998	-0.20998
17	0.0	-0.030854999999999997	-0.090755	-0.076925
18	0.0	0.038599999999999995	-0.032641	0.007489999999999999
19	0.013651999999999997	0.0	0.054284	0.053767999999999996
20	-0.017547	0.0	0.003693000000000002	-0.059817999999999996
