# Supplementary material for: Mapping DNA sequence to transcription factor binding energy in vivo
Source: PLoS Comput Biol. 2019 Feb 4;15(2):e1006226. doi: 10.1371/journal.pcbi.1006226 (PMC6375646; doi:10.1371/journal.pcbi.1006226)
Supplement: S1 Models — (GZ) [file pcbi.1006226.s013.tar.gz › S1_Models/xylR_left_split3_au]

pos	val_A	val_C	val_G	val_T
0	0.0	2.5849602318351557	0.8586728236156943	2.8290518429962916
1	1.5198092223355866	0.0	2.0924512018372368	0.9678335252355735
2	1.5323778037834235	0.0	0.7044208523524216	1.0616692618581955
3	0.0	2.42006519107723	2.0100234641153274	1.8484519097423493
4	0.0	2.4691261805693108	1.0776800256332992	2.3018440325269585
5	0.0	3.3665070698192134	3.2317080446583115	0.7247442353651354
6	2.060772573675953	4.342095396619665	4.7953820118999895	0.0
7	0.34597229498541676	2.200345813405708	3.991612655826105	0.0
8	1.6018940606685732	1.4595380605133266	2.524966027211641	0.0
9	2.316997547829754	0.0	2.7470197584154477	3.619500876654316
10	0.43422932231901984	4.509918270621473	0.0	3.863988140956518
11	2.9440550226659004	1.6482646088014108	3.3532526895935306	0.0
12	0.0	3.520086430742676	3.6374107755065332	4.140562874999104
13	0.0	3.918364070976907	4.0101160343899185	3.412257761364382
