# Supplementary material for: Mapping DNA sequence to transcription factor binding energy in vivo
Source: PLoS Comput Biol. 2019 Feb 4;15(2):e1006226. doi: 10.1371/journal.pcbi.1006226 (PMC6375646; doi:10.1371/journal.pcbi.1006226)
Supplement: S1 Models — (GZ) [file pcbi.1006226.s013.tar.gz › S1_Models/O1_full_R62_day2_split1_kBT]

pos	val_A	val_C	val_G	val_T
0	-0.450800243982	0.129393603306	-0.311811727392	0.633229845237
1	-0.319799837016	0.9410589949860001	-0.294882903117	-0.326376254853
2	0.41221400180400003	-0.150614888787	0.226456021539	-0.48805513455599997
3	0.388593988002	0.22844157177599997	1.015190029557	-1.632214112166
4	1.8298968710220003	1.556935360695	-3.77266022199	0.385816513104
5	0.6151762584	1.441256974344	-0.001182148407	-2.055239607168
6	1.16412925167	0.381673255095	-2.689479443277	1.143688413681
7	-3.05338604076	1.0591820183340002	0.855381928401	1.138822094025
8	-0.34922729833199995	-0.47017370525400004	-1.5220103354279997	2.341399861845
9	2.408621640678	-2.60715371004	-0.5830401852	0.781583731731
10	0.3999334309739999	0.497225392587	-3.4991018988750002	2.601943075314
11	0.588468886137	-1.0684555708860002	-0.305097583527	0.7850842682759999
12	-0.656356340772	0.215242827426	-1.2771908434889998	1.7183043568350003
13	1.213722098919	-0.942516595449	1.329561165636	-1.600766669106
14	-0.367900652295	-1.2035303728470002	0.361060259571	1.210359288402
15	-0.8944616888460001	-0.292794058359	0.546588696456	0.640667050749
16	-0.108665836092	-1.402774026687	0.765848533032	0.7455913297469999
17	-1.7686317428999998	0.30706017942600006	1.2133548295110002	0.248205256794
18	-1.267400818332	-0.42685886944800006	-0.16794541397700002	1.862205101757
19	-1.101475386099	0.814121505846	0.470644269183	-0.18330186609899998
20	0.629901466227	-0.7202382634259998	-0.100149776694	0.190486573893
