# Supplementary material for: Mapping DNA sequence to transcription factor binding energy in vivo
Source: PLoS Comput Biol. 2019 Feb 4;15(2):e1006226. doi: 10.1371/journal.pcbi.1006226 (PMC6375646; doi:10.1371/journal.pcbi.1006226)
Supplement: S1 Models — (GZ) [file pcbi.1006226.s013.tar.gz › S1_Models/O1_full_R610_split3_au]

pos	val_A	val_C	val_G	val_T
0	0.0	0.18391000000000002	-0.0034379999999999966	0.08488399999999999
1	0.0	0.093241	-0.025713999999999994	-0.005246000000000002
2	-0.0027700000000000016	0.055610999999999994	0.034047999999999995	0.0
3	0.179648	0.250199	0.17183199999999998	0.0
4	0.41251499999999997	0.429094	0.0	0.44317399999999996
5	0.249882	0.31961	0.181624	0.0
6	0.315821	0.33157000000000003	0.0	0.292308
7	0.0	0.46448700000000004	0.46639400000000003	0.331056
8	0.22151200000000001	0.159159	0.0	0.336162
9	0.509866	0.0	0.17389899999999997	0.356587
10	0.371578	0.401019	0.0	0.484812
11	0.040951	-0.021894	0.0	0.095127
12	0.0	0.15326800000000002	0.0009590000000000015	0.18206
13	0.263695	0.07942100000000002	0.186564	0.0
14	0.0	-0.049323000000000006	0.06475399999999999	0.090253
15	0.0	0.042774	0.09606	0.12542999999999999
16	0.154661	0.0	0.150345	0.15781
17	0.0	0.155014	0.182846	0.16910300000000003
18	0.0	0.10783100000000001	0.12277000000000002	0.09264
19	-0.063419	0.119192	0.026338	0.0
20	-0.034109999999999994	-0.13058799999999998	-0.033885	0.0
