# Supplementary material for: Mapping DNA sequence to transcription factor binding energy in vivo
Source: PLoS Comput Biol. 2019 Feb 4;15(2):e1006226. doi: 10.1371/journal.pcbi.1006226 (PMC6375646; doi:10.1371/journal.pcbi.1006226)
Supplement: S1 Models — (GZ) [file pcbi.1006226.s013.tar.gz › S1_Models/O3_full_R62_split2_au]

pos	val_A	val_C	val_G	val_T
0	-0.03793699999999999	0.016429	0.0	0.074685
1	0.080439	-0.10589900000000001	0.0	-0.006132
2	-0.035452000000000004	0.0	-0.283983	-0.012892
3	0.0	-0.062032	0.041547	-0.134195
4	0.03922	0.207765	0.0	0.109018
5	0.141927	0.151527	-0.23821900000000004	0.0
6	0.25226000000000004	0.25299000000000005	0.0	0.22251
7	0.0	0.108867	-0.016748	-0.098923
8	0.181087	0.205884	0.0	0.13589299999999999
9	-0.05714799999999999	0.0	-0.268293	0.019625000000000004
10	0.10829700000000002	0.13106500000000001	0.0	0.19009
11	0.050431000000000004	0.0	-0.06112300000000001	0.043094999999999994
12	0.0	-0.019852	0.026179	0.07163800000000001
13	0.0	-0.043769	-0.06279599999999999	-0.45192299999999996
14	-0.040176	0.0	0.0027620000000000006	-0.030702
15	-0.08296400000000001	0.05546199999999999	0.0	-0.006162
16	0.057095999999999994	0.0	-0.233477	0.08596100000000001
17	0.0	-0.390411	0.01569799999999999	0.042285
18	0.0	0.07073499999999999	-0.099424	-0.181479
19	-0.006259000000000001	0.050640000000000004	-0.044538	0.0
20	-0.007362999999999981	-0.561223	-0.09713399999999998	0.0
