# Supplementary material for: Mapping DNA sequence to transcription factor binding energy in vivo
Source: PLoS Comput Biol. 2019 Feb 4;15(2):e1006226. doi: 10.1371/journal.pcbi.1006226 (PMC6375646; doi:10.1371/journal.pcbi.1006226)
Supplement: S1 Models — (GZ) [file pcbi.1006226.s013.tar.gz › S1_Models/Y20I_op_R130_split2_au]

pos	val_A	val_C	val_G	val_T
0	-0.0	0.7929886154562139	0.08269792871588764	2.8062440023111295
1	-0.0	2.385976111668606	0.1255384388823344	1.1539095556515244
2	0.5393926825482955	-1.3755698355262733	0.7314209190274518	-0.0
3	3.469434986965173	2.991974600932162	3.5011883399550805	-0.0
4	6.0466769894774774	3.990945692542638	-0.0	5.648467404069592
5	3.458414120713456	4.285923735270911	0.34163028107200566	-0.0
6	4.149579875642533	4.6697150445299345	-0.0	2.4885613178312
7	-0.0	3.104752036786193	4.460749476758666	4.4759798167366025
8	3.0764623846182535	1.9325461858836988	-0.0	4.475698080306107
9	5.384662668739031	-0.0	2.019735324756301	4.2197156741045845
10	5.9364186087666955	6.101797893467265	-0.0	4.735508787416121
11	0.9827795332226158	-1.745605777884658	-0.0	-1.1615993029309177
12	-0.0	2.7281201474079846	1.8191224135126496	-1.305881500806773
13	2.9110830999176835	-1.2719239745665218	2.0364737832739452	-0.0
14	-0.0	-0.2398571387384853	-0.24693369496327167	1.0311719083429347
15	-0.0	-0.023450414655908008	1.5165209144298055	0.8704661338423411
16	4.462174731642347	-0.0	3.310502494703577	2.9932341285037865
17	-0.0	2.9384446791381107	4.378731030022208	5.6944070149714845
18	-0.0	2.8689220717306663	2.8372847278591973	0.8731674890288521
19	0.49658531784425997	2.052731632586628	1.9050354520824213	-0.0
20	-0.22993007274633773	-3.303227065704324	-0.2026679299131443	-0.0
