# Supplementary material for: Mapping DNA sequence to transcription factor binding energy in vivo
Source: PLoS Comput Biol. 2019 Feb 4;15(2):e1006226. doi: 10.1371/journal.pcbi.1006226 (PMC6375646; doi:10.1371/journal.pcbi.1006226)
Supplement: S1 Models — (GZ) [file pcbi.1006226.s013.tar.gz › S1_Models/O3_full_R610_split3_au]

pos	val_A	val_C	val_G	val_T
0	0.006097999999999999	-0.027871	0.0	-0.037135
1	-0.0030969999999999995	0.018935	0.0	-0.0016810000000000006
2	0.061719	0.0	0.170073	-0.014788000000000003
3	0.0	0.093055	-0.058974	0.154231
4	-0.238562	-0.29349400000000003	0.0	-0.261924
5	-0.214196	-0.267092	0.06434799999999999	0.0
6	-0.294163	-0.30571499999999996	0.0	-0.28739499999999996
7	0.0	-0.291884	-0.24911	-0.11635399999999999
8	-0.283245	-0.263004	0.0	-0.264251
9	-0.117639	0.0	0.07046400000000001	-0.21965800000000002
10	-0.341599	-0.302998	0.0	-0.543287
11	-0.15816599999999997	0.0	0.009834000000000002	-0.013291999999999998
12	0.0	-0.031077	-0.019285999999999998	-0.018196999999999998
13	0.0	0.0005049999999999916	0.005311999999999997	0.36253100000000005
14	0.0037800000000000056	0.0	-0.133451	-0.044437
15	0.08205300000000001	-0.016376	0.0	0.0059070000000000025
16	-0.193436	0.0	0.05893999999999998	-0.24438
17	0.0	0.08304799999999998	-0.192559	-0.231317
18	0.0	-0.095806	-0.044475	0.09089300000000002
19	0.007644999999999999	-0.129827	0.033198000000000005	0.0
20	-0.0038339999999999763	0.43689600000000006	0.07400900000000002	0.0
