# Supplementary material for: Mapping DNA sequence to transcription factor binding energy in vivo
Source: PLoS Comput Biol. 2019 Feb 4;15(2):e1006226. doi: 10.1371/journal.pcbi.1006226 (PMC6375646; doi:10.1371/journal.pcbi.1006226)
Supplement: S1 Models — (GZ) [file pcbi.1006226.s013.tar.gz › S1_Models/O1_full_R62_day2_split2_kBT]

pos	val_A	val_C	val_G	val_T
0	-0.4736125179180001	-0.104806719462	-0.6524921403039999	1.230928320251
1	-0.570269862653	0.8531937889860001	-0.147078424127	-0.13584550220600003
2	-0.291818774008	-0.740068269127	2.4156203751590004	-1.3837163894570002
3	0.348118924149	0.606560841167	0.8879599364700002	-1.8426227592189999
4	1.5827746091400001	0.625621229042	-4.988569427480001	2.780173589298
5	0.580892852162	1.4154837025820002	0.928977891177	-2.925354445921
6	1.205361986648	1.023957921779	-3.2929234369860003	1.063620471126
7	-3.455622907887	1.51568204382	0.776410075342	1.163547731292
8	0.316097472519	-0.663453981153	-1.843503772703	2.1908602813369997
9	3.1013538319169998	-3.825072523889	-1.2696759709799998	1.993377720385
10	1.045559694704	1.2795026598400001	-4.722012020869001	2.396932723758
11	1.2071409561830002	-0.96284608261	-0.215187543467	-0.029107330105999998
12	-1.300528385487	1.242415380677	-1.267371781868	1.325484786678
13	1.8478410698550003	-1.4694966061780002	1.326196374492	-1.7045408381690001
14	-0.578368409679	-1.0073542061190002	0.079613122333	1.5061264360320001
15	-2.1061305037699998	-1.5835031395210002	-0.626586955361	4.3162205986519995
16	0.422479850712	-1.876795916858	0.57520014965	0.879115916496
17	-2.087053173328	0.04659205925	1.548618394068	0.49184272001
18	-0.8950588720429999	0.427427080276	0.9773150348280001	-0.509683243061
19	0.49523123341	0.156905112987	-0.038442684523	-0.6136936618740001
20	4.81626352109	-2.856398198231	-0.263101122943	-1.6967641999160001
