# Supplementary material for: Mapping DNA sequence to transcription factor binding energy in vivo
Source: PLoS Comput Biol. 2019 Feb 4;15(2):e1006226. doi: 10.1371/journal.pcbi.1006226 (PMC6375646; doi:10.1371/journal.pcbi.1006226)
Supplement: S1 Models — (GZ) [file pcbi.1006226.s013.tar.gz › S1_Models/O2_full_R610_split3_au]

pos	val_A	val_C	val_G	val_T
0	0.0	0.007326000000000006	0.0019790000000000085	-0.140889
1	0.0	-0.018348999999999997	0.003016	0.014366000000000002
2	0.0	-0.044615999999999996	-0.037942	0.026202000000000003
3	-0.15063300000000002	-0.179344	-0.169431	0.0
4	-0.5023219999999999	-0.351348	0.0	-0.362415
5	-0.23576999999999998	-0.30986099999999994	-0.158681	0.0
6	-0.348702	-0.32104900000000003	0.0	-0.339525
7	0.0	-0.315077	-0.265845	-0.26495
8	-0.225897	-0.088748	0.0	-0.316875
9	-0.7946909999999999	0.0	-0.14986	-0.359237
10	-0.284442	-0.238467	0.0	-0.390535
11	0.0	0.051436	0.066695	0.048620000000000003
12	0.0016670000000000018	-0.126033	0.0	-0.177258
13	-0.203706	-0.18713	-0.17127599999999998	0.0
14	0.0	-0.03272499999999999	-0.05865599999999999	-0.12157899999999999
15	0.0	-0.052748	-0.092599	-0.100101
16	-0.163967	0.0	-0.187254	-0.185083
17	0.0	0.0035530000000000006	-0.144692	-0.12151999999999999
18	0.0	-0.025522	0.0031950000000000004	0.018550999999999998
19	0.038271	0.0	0.06525700000000001	0.1121
20	-0.050362000000000004	0.0	-0.028751000000000006	-0.085454
