# Supplementary material for: Mapping DNA sequence to transcription factor binding energy in vivo
Source: PLoS Comput Biol. 2019 Feb 4;15(2):e1006226. doi: 10.1371/journal.pcbi.1006226 (PMC6375646; doi:10.1371/journal.pcbi.1006226)
Supplement: S1 Models — (GZ) [file pcbi.1006226.s013.tar.gz › S1_Models/O1_op_R130_split1]

pos	val_A	val_C	val_G	val_T
0	0.0	0.038649	0.03076	0.089311
1	0.0	0.110678	0.070114	0.007744000000000001
2	-0.0023929999999999993	0.07156799999999999	0.10381299999999999	0.0
3	0.189236	0.254901	0.216607	0.0
4	0.5014350000000001	0.492371	0.0	0.376502
5	0.279767	0.35401	0.214831	0.0
6	0.407675	0.388826	0.0	0.274191
7	0.0	0.399698	0.491803	0.35053100000000004
8	0.171438	0.14846800000000002	0.0	0.306894
9	0.33496	0.0	0.21749899999999997	0.393181
10	0.430863	0.361871	0.0	0.45801000000000003
11	0.048926	-0.014462000000000001	0.0	0.0038009999999999997
12	0.0	0.15218399999999999	0.008103999999999986	0.22167199999999998
13	0.21205600000000002	0.060665	0.219671	0.0
14	0.0	0.006781999999999996	0.105567	0.087959
15	0.0	0.022210000000000008	0.127702	0.151016
16	0.168551	0.0	0.190425	0.201848
17	0.0	0.155434	0.22642099999999998	0.159097
18	0.0	0.115056	0.158522	0.05355000000000001
19	-0.066906	0.09495200000000001	0.054775	0.0
20	-0.002634000000000001	-0.053723	0.006976999999999999	0.0
