# Supplementary material for: Mapping DNA sequence to transcription factor binding energy in vivo
Source: PLoS Comput Biol. 2019 Feb 4;15(2):e1006226. doi: 10.1371/journal.pcbi.1006226 (PMC6375646; doi:10.1371/journal.pcbi.1006226)
Supplement: S1 Models — (GZ) [file pcbi.1006226.s013.tar.gz › S1_Models/O1_full_R62_day2_split3_kBT]

pos	val_A	val_C	val_G	val_T
0	-0.320789708994	0.126033851238	-0.025430680896000007	0.22018653865200002
1	-0.16648278780000003	0.28459275443400006	-0.058100752704	-0.060009213930000006
2	0.015946382706	-0.04584367498200001	0.165601067112	-0.13570377483600002
3	0.09814943447999999	0.176744392386	0.37851921088199997	-0.6534188385420001
4	2.1105028810200004	0.024142904628000002	-2.1550703813220005	0.020424595674000005
5	0.275833555494	0.5869475400960001	-0.05410400563800001	-0.8086770899520002
6	1.3498389630060001	0.07890239998800001	-1.5251969656260003	0.096461403426
7	-1.6670785860720003	0.05156905866000001	0.8132365140360002	0.802273013376
8	0.091785963462	-0.19040526225600002	-0.49528919410200006	0.5939084928960001
9	0.8500483527600001	-1.130882192682	-0.187232227938	0.468071868654
10	0.4479315118860001	0.25584982016400004	-1.516809017502	0.8130218846580001
11	0.16086181841400002	0.522344097318	-0.363582166332	-0.319629550194
12	-0.463442835042	0.47234125303800006	-0.4615053698460001	0.45260695185000005
13	0.5268977206080001	-0.44481648550800007	0.5020877246700001	-0.58416895977
14	-0.23703204442800005	-0.33749019492	0.36629113713000006	0.20823110221800006
15	-0.35884291763400006	-0.14344783482600001	0.13357488343800003	0.368721669816
16	0.10983803439000002	-0.58860656718	0.24739806330600003	0.23137046948400006
17	-0.7026849819840001	0.079749315912	0.47692388029800004	0.14601178577400004
18	-0.32650349108400006	0.206815708482	0.286826060124	-0.16713247672800002
19	-0.20062626128400002	0.23500756732200004	0.088253279916	-0.122640386748
20	0.01728636612	-0.37897167281400007	0.21620719396800003	0.14547811272600003
