# Supplementary material for: Mapping DNA sequence to transcription factor binding energy in vivo
Source: PLoS Comput Biol. 2019 Feb 4;15(2):e1006226. doi: 10.1371/journal.pcbi.1006226 (PMC6375646; doi:10.1371/journal.pcbi.1006226)
Supplement: S1 Models — (GZ) [file pcbi.1006226.s013.tar.gz › S1_Models/O1_full_R62_day2_nosplit_au]

pos      val_A      val_C      val_G      val_T
   0  -0.042980  -0.017226  -0.026056   0.086261
   1  -0.035652   0.054567  -0.028914   0.010000
   2  -0.004278  -0.027427   0.101427  -0.069723
   3   0.006216   0.032729   0.097124  -0.136068
   4   0.148453   0.044424  -0.322249   0.129372
   5   0.043219   0.104702   0.034690  -0.182612
   6   0.084508   0.070988  -0.217629   0.062132
   7  -0.256819   0.053167   0.094941   0.108711
   8   0.010876  -0.036267  -0.121630   0.147021
   9   0.276890  -0.262109  -0.097953   0.083172
  10   0.202416   0.007211  -0.347090   0.137464
  11   0.092873  -0.061592  -0.018949  -0.012332
  12  -0.086156   0.061513  -0.089889   0.114532
  13   0.104837  -0.102921   0.124011  -0.125927
  14  -0.039042  -0.070099   0.013193   0.095948
  15  -0.075621  -0.027130   0.033192   0.069559
  16   0.037313  -0.122356   0.044709   0.040333
  17  -0.148719   0.017372   0.117398   0.013949
  18  -0.053667   0.025868   0.068081  -0.040282
  19   0.007418   0.033855  -0.004503  -0.036771
  20   0.032024  -0.116314   0.057408   0.026882
