# Supplementary material for: Mapping DNA sequence to transcription factor binding energy in vivo
Source: PLoS Comput Biol. 2019 Feb 4;15(2):e1006226. doi: 10.1371/journal.pcbi.1006226 (PMC6375646; doi:10.1371/journal.pcbi.1006226)
Supplement: S1 Models — (GZ) [file pcbi.1006226.s013.tar.gz › S1_Models/O1_full_R30_split2_au]

pos	val_A	val_C	val_G	val_T
0	0.0	0.005351	-0.15544	0.154157
1	0.0	0.089056	0.004176000000000003	0.002552000000000002
2	0.017695000000000002	0.037547	0.041469000000000006	0.0
3	0.05475699999999999	0.20308500000000002	0.189362	0.0
4	0.530292	0.440914	0.0	0.45247899999999996
5	0.240951	0.426865	0.195493	0.0
6	0.538136	0.317686	0.0	0.285389
7	0.0	0.37772300000000003	0.48416400000000004	0.366049
8	0.18873900000000002	0.151121	0.0	0.321243
9	0.323981	0.0	0.194132	0.33971
10	0.31546	0.334073	0.0	0.356067
11	0.094141	-0.0017679999999999987	0.0	-0.0033679999999999995
12	0.0	0.083398	0.00894099999999999	0.193901
13	0.19654699999999997	0.038872000000000004	0.05122	0.0
14	0.0	-0.020188000000000005	0.027076	0.047469
15	0.0	0.023406999999999997	0.10064	0.159577
16	0.151567	0.0	0.15592	0.178369
17	0.0	0.188506	0.205836	0.16458499999999998
18	0.0	0.043889000000000004	0.16212000000000001	0.007283000000000005
19	-0.049770999999999996	-0.088714	0.029117	0.0
20	0.049171000000000006	-0.106902	-0.040025	0.0
