# Supplementary material for: Mapping DNA sequence to transcription factor binding energy in vivo
Source: PLoS Comput Biol. 2019 Feb 4;15(2):e1006226. doi: 10.1371/journal.pcbi.1006226 (PMC6375646; doi:10.1371/journal.pcbi.1006226)
Supplement: S1 Models — (GZ) [file pcbi.1006226.s013.tar.gz › S1_Models/purR_downstream_split3_au]

pos	val_A	val_C	val_G	val_T
0	0.0	1.0578034355989732	0.5866355764077588	1.5978186673185593
1	0.17592071983978488	0.0	0.2115516609155956	1.1350226125219778
2	4.257841044783135	4.657871132130466	0.0	5.37502562125671
3	1.1442744718260198	0.0	1.6407495510403638	2.0462969057043727
4	0.0	3.0422595597844997	2.7919177863234204	6.545949960980471
5	0.0	2.2878381300713633	4.823919441127523	3.975162894778905
6	0.0	1.1290991660163412	2.7851142849083748	0.5038765666575779
7	5.0550466823998415	0.0	2.843062515866374	4.213161333997761
8	4.627159472343147	3.690047669640926	0.0	6.049034854311422
9	0.4961253138016304	2.1323617627424616	0.9149750369040119	0.0
10	2.423772765309288	3.6440817247571853	2.4297300600806713	0.0
11	2.2148612691219194	2.2851415515668925	2.067158720159463	0.0
12	2.186823622328572	2.2076177402521693	0.0	2.0210348167022385
13	2.8073864437695684	0.0	4.2327369143544855	2.708357700950572
14	1.1857837283864718	0.7297911750049362	0.0	1.2982840809725735
15	2.2827608902093885	0.01956429760147427	1.4621886664723527	0.0
