# Supplementary material for: Mapping DNA sequence to transcription factor binding energy in vivo
Source: PLoS Comput Biol. 2019 Feb 4;15(2):e1006226. doi: 10.1371/journal.pcbi.1006226 (PMC6375646; doi:10.1371/journal.pcbi.1006226)
Supplement: S1 Models — (GZ) [file pcbi.1006226.s013.tar.gz › S1_Models/Q21M_op_R130_split2_au]

pos	val_A	val_C	val_G	val_T
0	-0.0	-0.11428531211886736	-0.10524524672526074	0.9622462233250054
1	-0.0	0.5179221489790274	-0.13821162958919647	-0.4302015758739382
2	0.3356072203267056	1.491055332778054	0.21293450498550576	-0.0
3	1.9809824405381706	2.3458622535679834	1.8486169976320899	-0.0
4	5.840645997874573	6.758997218574094	-0.0	5.718764808996408
5	3.755737521382866	5.2182701286333195	2.1271926533327705	-0.0
6	3.6005566753405405	4.4556274382848144	-0.0	0.5190886090298155
7	-0.0	4.077805473262925	3.265393820747468	3.5644797323411694
8	1.420553931851263	1.2684003273693152	-0.0	3.241981301156653
9	5.837410459876553	-0.0	2.4293613522035544	5.018486072077531
10	4.761892633762533	4.648065573806475	-0.0	6.951768628395978
11	1.7776573445424892	-0.6472186910372018	-0.0	0.28263049302008597
12	-0.0	1.5770262158069615	1.2050782103265405	3.3767490963101894
13	4.97239701364223	0.42156421692643686	3.3610435449120803	-0.0
14	-0.0	0.5441258408342283	1.9265892974555943	1.1489214907386063
15	-0.0	1.7096138415798587	2.2052621581605067	2.5585468028283205
16	1.9925220631834657	-0.0	4.070626189378909	4.871623197111656
17	-0.0	2.790977854376996	2.945325514668759	2.7200459741457474
18	-0.0	1.1050542609714735	1.550072656776254	0.04483927980945592
19	0.8176884956023556	0.6502737054559321	0.48941330988060283	-0.0
20	-0.4158291216767295	-1.7511620376745916	-0.504202356953093	-0.0
