# Supplementary material for: Mapping DNA sequence to transcription factor binding energy in vivo
Source: PLoS Comput Biol. 2019 Feb 4;15(2):e1006226. doi: 10.1371/journal.pcbi.1006226 (PMC6375646; doi:10.1371/journal.pcbi.1006226)
Supplement: S1 Models — (GZ) [file pcbi.1006226.s013.tar.gz › S1_Models/Q21A_op_R130_split1_au]

pos	val_A	val_C	val_G	val_T
0	-0.0	-1.7837435163366056	0.5103920813519961	2.735785813639567
1	-0.0	3.0549542604454976	1.6300419114601108	-0.649057473517453
2	1.761086444108015	1.6620323959068288	0.7249064326258646	-0.0
3	3.654673090659421	2.4098527836663703	2.400690626718301	-0.0
4	5.218507714715351	5.60590426111214	-0.0	6.330981949008061
5	3.0999258943625647	3.2036038348552998	3.031252531069557	-0.0
6	-1.5719178728026377	2.1141805599123114	-0.0	1.2070585199453996
7	-0.0	4.315941064931965	2.9570989991347134	0.901333611838973
8	3.8359810450691643	2.9793108076611547	-0.0	3.2071316934184817
9	6.9209734798827265	-0.0	3.3154849027837834	6.540187386910152
10	3.6055057026259485	3.3177968489295573	-0.0	5.9379853552803965
11	0.10451709131601625	-0.19660105002586697	-0.0	0.4674070085675949
12	-0.0	4.338324128728464	0.8800979583518581	5.168706682182666
13	4.115606650018846	1.1753420439307734	4.853185972628958	-0.0
14	-0.0	-0.04791722456205368	2.044513916052971	2.0527684200697367
15	-0.0	0.9182365069936357	-0.545037022484603	0.8970351045605326
16	4.794257034202214	-0.0	2.3732041558740917	2.476608087934735
17	-0.0	2.8680462587048785	3.5096370024478296	3.9803834887815435
18	-0.0	0.34840172140472464	3.554214749243765	0.6802944347759183
19	-0.7100243496578788	0.7528381671722225	-0.16502157822728697	-0.0
20	-1.1242565968726583	-2.2881930398176107	-0.27739928643893685	-0.0
