# Supplementary material for: Mapping DNA sequence to transcription factor binding energy in vivo
Source: PLoS Comput Biol. 2019 Feb 4;15(2):e1006226. doi: 10.1371/journal.pcbi.1006226 (PMC6375646; doi:10.1371/journal.pcbi.1006226)
Supplement: S1 Models — (GZ) [file pcbi.1006226.s013.tar.gz › S1_Models/O2_full_R30_split3_au]

pos	val_A	val_C	val_G	val_T
0	0.0	-0.030170000000000002	-0.0036299999999999943	-0.25939999999999996
1	0.0	-0.037954	-0.0074849999999999995	-0.004253
2	0.0	-0.009286	-0.040574000000000006	0.035952
3	-0.149378	-0.187801	-0.138218	0.0
4	-0.369104	-0.192397	0.0	-0.179755
5	-0.338032	-0.34182599999999996	-0.093986	0.0
6	-0.53528	-0.581152	0.0	-0.778579
7	0.0	-0.12224399999999999	-0.143295	-0.143374
8	-0.309778	-0.020434000000000008	0.0	-0.48165199999999997
9	-0.553922	0.0	-0.09668199999999996	-0.21617599999999998
10	-0.16361	-0.087152	0.0	-0.171679
11	0.0	0.033965	0.030802000000000003	0.040953
12	-0.020512000000000002	-0.086783	0.0	-0.100636
13	-0.16972500000000001	-0.104403	-0.11243999999999998	0.0
14	0.0	-0.039923	-0.038749	-0.085292
15	0.0	-0.044049	-0.081678	-0.077038
16	-0.147365	0.0	-0.119022	-0.152453
17	0.0	-0.006075000000000004	-0.127106	-0.08949900000000001
18	0.0	0.025749	0.00027399999999999994	-0.0021550000000000007
19	0.016069	0.0	0.042229	0.064402
20	-0.035564	0.0	0.0074129999999999995	-0.069306
