# Supplementary material for: Mapping DNA sequence to transcription factor binding energy in vivo
Source: PLoS Comput Biol. 2019 Feb 4;15(2):e1006226. doi: 10.1371/journal.pcbi.1006226 (PMC6375646; doi:10.1371/journal.pcbi.1006226)
Supplement: S1 Models — (GZ) [file pcbi.1006226.s013.tar.gz › S1_Models/O2_full_R30_day2_nosplit_au]

pos      val_A      val_C      val_G      val_T
   0  -0.078006  -0.075605  -0.072134   0.225745
   1   0.030843  -0.095112   0.033977   0.030292
   2   0.032383   0.031514   0.037493  -0.101390
   3   0.109986   0.005665  -0.035265  -0.080386
   4   0.201652   0.040401  -0.150628  -0.091424
   5   0.090357   0.173389  -0.123961  -0.139786
   6  -0.072429   0.152806  -0.168583   0.088206
   7  -0.040660  -0.030546   0.053191   0.018015
   8  -0.047343  -0.058587  -0.045058   0.150987
   9   0.324849  -0.156966  -0.246066   0.078183
  10   0.060996  -0.119575  -0.079767   0.138345
  11   0.048372   0.022345  -0.117216   0.046499
  12  -0.090302   0.153709  -0.015496  -0.047910
  13   0.158282  -0.050420  -0.006571  -0.101291
  14  -0.026685  -0.020306  -0.105540   0.152531
  15  -0.037077  -0.086991   0.106323   0.017745
  16   0.036110  -0.148433   0.058393   0.053929
  17  -0.038984  -0.160371   0.102634   0.096721
  18   0.125129  -0.098709   0.126152  -0.152572
  19   0.125423   0.127620  -0.042761  -0.210282
  20   0.089014  -0.081473  -0.096393   0.088853
