# Supplementary material for: Mapping DNA sequence to transcription factor binding energy in vivo
Source: PLoS Comput Biol. 2019 Feb 4;15(2):e1006226. doi: 10.1371/journal.pcbi.1006226 (PMC6375646; doi:10.1371/journal.pcbi.1006226)
Supplement: S1 Models — (GZ) [file pcbi.1006226.s013.tar.gz › S1_Models/O2_full_R130_split1_kBT]

pos	val_A	val_C	val_G	val_T
0	0.0	0.14423615667000003	0.03264807030600003	0.734761521936
1	0.0	0.23993900905799997	0.087261454206	0.04939827926399999
2	0.0	0.143497455408	0.234471356982	-0.154268603724
3	0.76234601607	0.9534297228599999	0.8679108459899999	0.0
4	3.693215880444	1.5693297921599998	0.0	2.123785069308
5	1.128994389462	2.028044334804	0.9127695850199999	0.0
6	3.439992876042	3.144076726908	0.0	2.795441299674
7	0.0	1.41780132816	1.2892546812	1.266702194808
8	1.169124177678	0.2941798854840001	0.0	1.9082295155820002
9	4.816136503974	0.0	0.7288771665839997	1.5683385434579997
10	1.3498218709979999	0.989645025756	0.0	1.636229609016
11	0.0	-0.17322228909600002	-0.360284177904	-0.208124345304
12	0.13373649685200006	0.696506898462	0.0	0.934337136396
13	1.0449150329999999	0.8146675319519999	0.756234368022	0.0
14	0.0	0.16197130064399998	0.25399958778	0.58051185927
15	0.0	0.18129117980399995	0.4818352607759999	0.5140918825499999
16	0.755609313108	0.0	0.7664941077719999	0.9237743397179998
17	0.0	0.08924395160999998	0.767245436406	0.570965566038
18	0.0	-0.176448582642	0.040079278728	0.062196120785999995
19	-0.133300852518	0.0	-0.32300817576	-0.40086855151199996
20	0.19459411620599998	0.0	-0.005297182553999996	0.419342396748
