# Supplementary material for: Mapping DNA sequence to transcription factor binding energy in vivo
Source: PLoS Comput Biol. 2019 Feb 4;15(2):e1006226. doi: 10.1371/journal.pcbi.1006226 (PMC6375646; doi:10.1371/journal.pcbi.1006226)
Supplement: S1 Models — (GZ) [file pcbi.1006226.s013.tar.gz › S1_Models/O2_full_R130_split3_kBT]

pos	val_A	val_C	val_G	val_T
0	0.0	0.577655393094	0.095760671134	1.0126957546760003
1	0.0	0.9955633130920001	0.09001700217200001	-0.04465008180599994
2	0.0	0.399252196474	0.222775503484	-0.239486802414
3	1.0628206909840001	1.508972050246	1.2622899807860002	0.0
4	3.748698289038	1.9888954661659999	0.0	3.731843622396
5	1.7376077089580002	2.315173497232	1.2141901134100002	0.0
6	3.6185204065420002	3.7291465173140006	0.0	3.978597375712
7	0.0	1.594078708282	1.7662364489480002	1.714713677448
8	4.392096738566	0.4195835301320001	0.0	3.0907569772240002
9	6.909060290438001	0.0	0.9405728350580003	2.6023390243680002
10	1.8713787447360002	1.4485784015660002	0.0	2.4743116575520006
11	0.0	-0.34063272323000005	-0.40887575414200006	-0.15356474051600003
12	0.12438941112399993	0.778863016404	0.0	1.3930682155760001
13	1.495432761944	1.2553993701280002	1.1438503297100002	0.0
14	0.0	0.239719774946	0.288285587386	0.769866692476
15	0.0	0.18688877307400004	0.5746805130700001	0.6357641188640001
16	1.11454955357	0.0	1.160794601172	1.30572143704
17	0.0	0.6504234674160001	0.985894953014	0.9519705681620001
18	0.0	-0.255131803986	0.13290186902400003	0.03947092321000001
19	-0.23354600284799998	0.0	-0.489188554308	-0.497718933172
20	0.559824033914	0.0	0.5499943851600001	0.6732368545880001
