# Supplementary material for: Mapping DNA sequence to transcription factor binding energy in vivo
Source: PLoS Comput Biol. 2019 Feb 4;15(2):e1006226. doi: 10.1371/journal.pcbi.1006226 (PMC6375646; doi:10.1371/journal.pcbi.1006226)
Supplement: S1 Models — (GZ) [file pcbi.1006226.s013.tar.gz › S1_Models/O2_full_R62_day3_nosplit_au]

pos      val_A      val_C      val_G      val_T
   0  -0.040467  -0.025593  -0.036462   0.102522
   1   0.067045   0.081615  -0.193003   0.044343
   2   0.025515  -0.018539  -0.025332   0.018356
   3   0.023170  -0.039624   0.122688  -0.106233
   4   0.303949  -0.081969  -0.177409  -0.044571
   5   0.020769   0.251867  -0.148545  -0.124091
   6   0.031478   0.072868  -0.190091   0.085745
   7  -0.139010   0.026895   0.058607   0.053508
   8   0.100459  -0.013811  -0.192213   0.105566
   9   0.323667  -0.119119  -0.344516   0.139968
  10   0.226926  -0.096606  -0.167881   0.037561
  11   0.021219  -0.022979   0.001219   0.000541
  12  -0.039656  -0.004123   0.049360  -0.005582
  13   0.051716   0.067659   0.013838  -0.133213
  14   0.013146   0.025405  -0.086480   0.047929
  15  -0.049594   0.052855  -0.036181   0.032920
  16   0.044891  -0.159141   0.051734   0.062515
  17  -0.066689  -0.062235   0.202283  -0.073359
  18   0.005707  -0.017674  -0.023055   0.035022
  19   0.044913   0.030285   0.024368  -0.099566
  20   0.062008  -0.012819  -0.149497   0.100309
