# Supplementary material for: Mapping DNA sequence to transcription factor binding energy in vivo
Source: PLoS Comput Biol. 2019 Feb 4;15(2):e1006226. doi: 10.1371/journal.pcbi.1006226 (PMC6375646; doi:10.1371/journal.pcbi.1006226)
Supplement: S1 Models — (GZ) [file pcbi.1006226.s013.tar.gz › S1_Models/O1_full_R30_day3_nosplit_au]

pos      val_A      val_C      val_G      val_T
   0  -0.036247  -0.013058  -0.022398   0.071703
   1  -0.058392   0.079449  -0.010099  -0.010958
   2  -0.042491   0.000905   0.093063  -0.051477
   3   0.024292   0.060272   0.059164  -0.143729
   4   0.110359   0.069226  -0.312059   0.132474
   5   0.051308   0.163387  -0.049448  -0.165248
   6   0.091882   0.091616  -0.241029   0.057532
   7  -0.248820   0.073092   0.103092   0.072636
   8   0.020586  -0.061043  -0.139013   0.179470
   9   0.242166  -0.249860  -0.091230   0.098923
  10   0.087572   0.037205  -0.346111   0.221334
  11   0.039420  -0.019453  -0.015417  -0.004550
  12  -0.094332   0.043604  -0.077782   0.128510
  13   0.121232  -0.092734   0.101203  -0.129702
  14  -0.042591  -0.067051   0.040715   0.068927
  15  -0.089072  -0.042661   0.052420   0.079313
  16   0.043784  -0.152351   0.056580   0.051987
  17  -0.145883   0.029354   0.099014   0.017515
  18  -0.066601   0.029576   0.069291  -0.032265
  19  -0.058991   0.042269   0.026883  -0.010161
  20   0.035965  -0.113949   0.028801   0.049183
