# Supplementary material for: Mapping DNA sequence to transcription factor binding energy in vivo
Source: PLoS Comput Biol. 2019 Feb 4;15(2):e1006226. doi: 10.1371/journal.pcbi.1006226 (PMC6375646; doi:10.1371/journal.pcbi.1006226)
Supplement: S1 Models — (GZ) [file pcbi.1006226.s013.tar.gz › S1_Models/O2_full_R130_split2_kBT]

pos	val_A	val_C	val_G	val_T
0	0.0	0.09441371002199996	-0.06416089972800004	0.8363135328039999
1	0.0	0.186691590272	-0.016498926627999993	-0.05431314769199999
2	0.0	-0.35335798462799994	0.032560653201999995	-0.244695853174
3	0.84777390799	1.137035497816	0.969566375492	0.0
4	3.68398383207	2.0663436322699997	0.0	2.683111065826
5	1.3347932665039999	2.329874923836	0.9150382113799999	0.0
6	2.96332046437	4.297081652058	0.0	3.1852102425960003
7	0.0	1.370485992224	1.457065937344	1.4143780107600001
8	1.255359033742	0.483880118782	0.0	2.90551688346
9	5.162379398278	0.0	0.4578846336040001	2.041638245612
10	1.4754211723979997	1.1027762148959999	0.0	1.9716575681159998
11	0.0	-0.21909456476599998	-0.40828034551	0.093797329618
12	0.038796129382000055	0.7996388987659999	0.0	1.00864202622
13	1.2804801188119996	0.8523680921639998	0.8004416267339998	0.0
14	0.0	0.20369938909399998	0.250988667066	0.7500632795279999
15	0.0	0.22716484772999998	0.58133272754	0.5643392631459999
16	1.106058798908	0.0	0.927717012946	0.805530348674
17	0.0	0.17388377885400003	0.8489206622300001	0.6836232057480001
18	0.0	-0.066604919702	-0.00025801970400000235	-0.071435621938
19	-0.021250789510000007	0.0	-0.39813873769999997	-0.591445666494
20	0.254299919934	0.0	-0.06712812632399998	0.46045766343000005
