# Supplementary material for: Mapping DNA sequence to transcription factor binding energy in vivo
Source: PLoS Comput Biol. 2019 Feb 4;15(2):e1006226. doi: 10.1371/journal.pcbi.1006226 (PMC6375646; doi:10.1371/journal.pcbi.1006226)
Supplement: S1 Models — (GZ) [file pcbi.1006226.s013.tar.gz › S1_Models/purR_mid-RNAP_split1_au]

pos	val_A	val_C	val_G	val_T
0	0.0	0.4202651071702777	0.11612491750693105	0.8264388716020337
1	0.9419388686918649	0.0	0.6853416440941396	0.9643502303168704
2	4.520184163638475	3.3974472409406196	0.0	3.9165478007447376
3	0.8543029701997714	0.0	1.607466859561492	1.508655913610675
4	0.0	5.527310809172892	5.022571165620555	5.917530722956339
5	0.0	4.673608252707197	5.8364381088315245	6.0839678607105485
6	0.0	1.4170621858102834	3.1991759219388625	0.44948932667582053
7	5.909578304315208	0.0	4.764675086822584	5.495158041046039
8	6.227834343400101	3.436706947144293	0.0	6.207064929537671
9	0.32194429487993104	1.0608698014049887	0.32323089573866565	0.0
10	1.8709994754548718	2.28255245681029	1.1930098362677872	0.0
11	0.9949345707302184	1.0327728893185273	0.617004758483065	0.0
12	1.256433131932647	1.3534550900227473	0.0	1.8693452743507848
13	4.241371630879932	0.0	5.85376433372915	2.3691590746153954
14	0.8661029380755945	0.0	0.3382902524566163	0.18199888147414237
15	0.7690319666194471	0.0	1.1971024523327147	0.0793893996546804
