# Supplementary material for: Mapping DNA sequence to transcription factor binding energy in vivo
Source: PLoS Comput Biol. 2019 Feb 4;15(2):e1006226. doi: 10.1371/journal.pcbi.1006226 (PMC6375646; doi:10.1371/journal.pcbi.1006226)
Supplement: S1 Models — (GZ) [file pcbi.1006226.s013.tar.gz › S1_Models/lac_upstream_split1_au]

  pos      val_A      val_C      val_G      val_T
    0  -0.022349   0.007660   0.003589   0.011099
    1  -0.036014   0.033978  -0.005262   0.007298
    2  -0.009670   0.010856   0.038457  -0.039643
    3   0.021385   0.086297   0.048115  -0.155797
    4   0.095313   0.169643  -0.351869   0.086913
    5   0.040357   0.107950   0.068183  -0.216490
    6   0.081768   0.071096  -0.257382   0.104517
    7  -0.294254   0.183390   0.053638   0.057226
    8   0.020555  -0.031403  -0.156618   0.167466
    9   0.202933  -0.267497  -0.025043   0.089608
   10   0.037070   0.106506  -0.346775   0.203199
   11   0.038797  -0.014171  -0.010316  -0.014310
   12  -0.088173   0.036017  -0.066198   0.118354
   13   0.038804  -0.002528   0.104128  -0.140404
   14  -0.053819  -0.020092   0.036649   0.037261
   15  -0.035908  -0.028258   0.027557   0.036609
   16   0.099453  -0.200749   0.065925   0.035371
   17  -0.111464   0.000806   0.071140   0.039519
   18  -0.023310   0.029025  -0.019651   0.013936
   19   0.027554  -0.006043   0.020578  -0.042090
   20   0.043156  -0.051194   0.048719  -0.040682
