# Supplementary material for: Mapping DNA sequence to transcription factor binding energy in vivo
Source: PLoS Comput Biol. 2019 Feb 4;15(2):e1006226. doi: 10.1371/journal.pcbi.1006226 (PMC6375646; doi:10.1371/journal.pcbi.1006226)
Supplement: S1 Models — (GZ) [file pcbi.1006226.s013.tar.gz › S1_Models/O2_op_R130_split1]

pos	val_A	val_C	val_G	val_T
0	0.0	-0.019387999999999996	-0.030628999999999997	-0.10036299999999998
1	0.0	-0.052375000000000005	-0.04888100000000001	0.027496000000000003
2	0.0	-0.051067	-0.054675	0.005537
3	-0.134324	-0.29055699999999995	-0.186547	0.0
4	-0.54573	-0.451106	0.0	-0.360953
5	-0.289952	-0.30764	-0.198572	0.0
6	-0.419767	-0.518265	0.0	-0.455401
7	0.0	-0.267455	-0.318216	-0.265556
8	-0.201467	-0.06488600000000001	0.0	-0.320603
9	-0.28741500000000003	0.0	-0.26658400000000004	-0.47212200000000004
10	-0.338194	-0.269079	0.0	-0.352195
11	0.0	0.012539999999999999	0.050915	0.097425
12	-0.02241599999999999	-0.172974	0.0	-0.288254
13	-0.314938	-0.15801300000000001	-0.244425	0.0
14	0.0	-0.06245200000000001	-0.07126	-0.13684000000000002
15	0.0	-0.059185	-0.101563	-0.150603
16	-0.18412699999999999	0.0	-0.220812	-0.278669
17	0.0	-0.043551	-0.15933999999999998	-0.154345
18	0.0	0.023436	0.016600999999999998	0.009354999999999999
19	0.049277999999999995	0.0	0.016130999999999993	0.16301
20	-0.097512	0.0	0.001021000000000001	-0.110501
