# Supplementary material for: Mapping DNA sequence to transcription factor binding energy in vivo
Source: PLoS Comput Biol. 2019 Feb 4;15(2):e1006226. doi: 10.1371/journal.pcbi.1006226 (PMC6375646; doi:10.1371/journal.pcbi.1006226)
Supplement: S1 Models — (GZ) [file pcbi.1006226.s013.tar.gz › S1_Models/O3_full_R30_split1_au]

pos	val_A	val_C	val_G	val_T
0	-0.036467000000000006	0.09395200000000001	0.0	0.08369599999999999
1	0.017407000000000006	-0.29374300000000003	0.0	-0.013915000000000004
2	-0.09901	0.0	-0.256626	-0.04559200000000001
3	0.0	-0.073993	0.09241900000000002	-0.089515
4	0.027168999999999992	0.137489	0.0	0.05925799999999999
5	0.098799	0.175345	-0.24482099999999998	0.0
6	0.191847	0.21315299999999998	0.0	0.224149
7	0.0	0.09749	-0.044289999999999996	-0.08796000000000001
8	0.138264	0.17546699999999998	0.0	0.115069
9	-0.097389	0.0	-0.289196	-0.013075000000000003
10	0.051855	0.088165	0.0	0.167712
11	0.044442	0.0	-0.112773	0.038711
12	0.0	-0.069441	0.015498000000000001	0.07831500000000001
13	0.0	-0.015615000000000004	-0.073362	-0.463306
14	-0.056148	0.0	-0.037956000000000004	-0.01294
15	-0.09479599999999999	0.057871000000000006	0.0	0.020009
16	-0.014788999999999997	0.0	-0.278487	0.07165599999999998
17	0.0	-0.34109199999999995	0.017512	0.042281
18	0.0	-0.039557	-0.063238	-0.201264
19	0.0026370000000000005	0.048455	-0.092852	0.0
20	0.005933999999999995	-0.554118	-0.128915	0.0
