# Supplementary material for: Mapping DNA sequence to transcription factor binding energy in vivo
Source: PLoS Comput Biol. 2019 Feb 4;15(2):e1006226. doi: 10.1371/journal.pcbi.1006226 (PMC6375646; doi:10.1371/journal.pcbi.1006226)
Supplement: S1 Models — (GZ) [file pcbi.1006226.s013.tar.gz › S1_Models/O1_full_R30_split3_au]

pos	val_A	val_C	val_G	val_T
0	0.0	0.038764	-0.021739	0.13655499999999998
1	0.0	0.40359700000000004	0.03535500000000001	-0.02409199999999999
2	0.052153000000000005	0.046456000000000004	0.11193800000000001	0.0
3	0.209477	0.165349	0.23360199999999998	0.0
4	0.661054	0.345725	0.0	0.430058
5	0.27616999999999997	0.31338699999999997	0.178063	0.0
6	0.32996400000000004	0.300968	0.0	0.318792
7	0.0	0.309589	0.289956	0.350567
8	0.167333	0.107966	0.0	0.295745
9	0.467357	0.0	0.144247	0.331971
10	0.240776	0.312702	0.0	0.355094
11	0.042749999999999996	-0.008853999999999999	0.0	0.0046760000000000005
12	0.0	0.115589	-0.009494000000000002	0.17659
13	0.203458	0.053559999999999997	0.180098	0.0
14	0.0	-0.024447999999999998	0.05286299999999999	0.11591699999999999
15	0.0	0.043237	0.087647	0.14351999999999998
16	0.10342	0.0	0.13092900000000002	0.139492
17	0.0	0.16106700000000002	0.214496	0.142653
18	0.0	0.09242900000000001	0.133624	0.020098000000000005
19	-0.046860000000000006	0.05946900000000001	0.032527	0.0
20	-0.019361	-0.093418	-0.035946	0.0
