# Supplementary material for: Mapping DNA sequence to transcription factor binding energy in vivo
Source: PLoS Comput Biol. 2019 Feb 4;15(2):e1006226. doi: 10.1371/journal.pcbi.1006226 (PMC6375646; doi:10.1371/journal.pcbi.1006226)
Supplement: S1 Models — (GZ) [file pcbi.1006226.s013.tar.gz › S1_Models/purR_downstream_split2_au]

pos	val_A	val_C	val_G	val_T
0	0.0	0.8770256570726804	0.5862082879092327	1.6288769522268147
1	0.07170073330549574	0.0	0.3301901517536926	0.9214080978851433
2	3.863251612972965	4.465115082826629	0.0	5.705698793740276
3	1.184672346826392	0.0	1.7533468309578617	2.0241367495052547
4	0.0	3.134972548918017	2.7347813693270813	3.8010334470166676
5	0.0	2.584323888568279	4.033826002530362	5.548073476105487
6	0.0	0.9630508818573309	2.7917326847863597	0.5753950300947578
7	2.955396429742572	0.0	4.059198579553159	4.767629109357131
8	5.355000353639378	3.899101979625712	0.0	4.7892108958948105
9	0.07991970382632217	2.248128856311615	0.9547089063355123	0.0
10	2.3281156537748413	4.78079064446327	2.6250385438966175	0.0
11	2.5361842040891522	2.0502697210796375	1.6078990084212765	0.0
12	2.0705767285161283	2.072678995805809	0.0	1.9829300741729474
13	2.8817164341483874	0.0	4.2344695236938845	5.462115344957741
14	1.2538123396566914	0.609199040821912	0.0	1.2298599112817112
15	2.003505456157057	0.03264105435413947	1.5510818802358082	0.0
