# Supplementary material for: Mapping DNA sequence to transcription factor binding energy in vivo
Source: PLoS Comput Biol. 2019 Feb 4;15(2):e1006226. doi: 10.1371/journal.pcbi.1006226 (PMC6375646; doi:10.1371/journal.pcbi.1006226)
Supplement: S1 Models — (GZ) [file pcbi.1006226.s013.tar.gz › S1_Models/Q21M_op_R130_split3_au]

pos	val_A	val_C	val_G	val_T
0	0.0	0.9676945522800705	-0.37241418178347735	1.6971117398881306
1	0.0	1.370673781637559	0.23459384985582463	0.5713646088591523
2	-0.5526084764311482	1.073446637572695	1.0964415205060893	0.0
3	3.047201174023475	3.927561215091849	3.292940364665038	0.0
4	5.780518133305953	6.548260125803004	0.0	5.721297507235439
5	4.713531188995466	4.360726306674624	1.8755319887971238	0.0
6	3.2938341587013187	3.782089464520282	0.0	1.5629478381088977
7	0.0	4.594385735492519	2.243111557384357	2.4435516411871663
8	2.6958453214281186	0.455333892149304	0.0	1.4012659138793362
9	5.10640783727621	0.0	2.256694518269042	4.979746388468179
10	5.030029074175889	5.267927253499175	0.0	6.341346806404104
11	2.3670645394157814	-0.5403255795992349	0.0	0.3588312208987926
12	0.0	1.7191180324480633	-0.31710729020516004	2.8091134020258277
13	2.712827408117445	-0.21904725055809976	3.138043149710878	0.0
14	0.0	0.32819846165536626	1.5499336552473002	2.0448653316706
15	0.0	1.242712268776756	3.292127824632056	2.0160201604997345
16	3.0494762861158256	0.0	4.315792842850712	3.8264406079872235
17	0.0	2.4889590866969846	2.6821269372046035	2.6525233953362877
18	0.0	1.6949043394651955	2.1144187584938705	0.08026541292475166
19	-0.08495106044828193	1.439644888103859	0.7376102996072966	0.0
20	-1.2281000905169608	-1.6007038649748004	-0.29415303427341494	0.0
