# Supplementary material for: Mapping DNA sequence to transcription factor binding energy in vivo
Source: PLoS Comput Biol. 2019 Feb 4;15(2):e1006226. doi: 10.1371/journal.pcbi.1006226 (PMC6375646; doi:10.1371/journal.pcbi.1006226)
Supplement: S1 Models — (GZ) [file pcbi.1006226.s013.tar.gz › S1_Models/O2_full_R30_split2_au]

pos	val_A	val_C	val_G	val_T
0	0.0	-0.01992999999999999	-0.005654999999999993	-0.418223
1	0.0	-0.022307999999999998	-0.0012079999999999999	-0.004561000000000001
2	0.0	-0.007237	-0.031639999999999995	0.04174800000000001
3	-0.130385	-0.15562199999999998	-0.107737	0.0
4	-0.40308999999999995	-0.167105	0.0	-0.274561
5	-0.234655	-0.282983	-0.081419	0.0
6	-0.505256	-0.5223770000000001	0.0	-0.683975
7	0.0	-0.10922399999999999	-0.21081499999999997	-0.123481
8	-0.228458	-0.009358000000000005	0.0	-0.38650399999999996
9	-0.633252	0.0	-0.08690700000000001	-0.273597
10	-0.149513	-0.080562	0.0	-0.187137
11	0.0	0.030152	0.046569	0.036199
12	-0.012768999999999996	-0.134965	0.0	-0.08578999999999999
13	-0.18602999999999997	-0.08913499999999999	-0.087487	0.0
14	0.0	-0.025299000000000002	-0.027011	-0.09642300000000001
15	0.0	-0.022123	-0.06552	-0.07463
16	-0.136691	0.0	-0.11872	-0.13864500000000002
17	0.0	-0.03301499999999999	-0.10901799999999999	-0.08329099999999999
18	0.0	0.034572	0.006165	0.017783
19	0.03365699999999999	0.0	0.05466699999999999	0.073984
20	-0.043725	0.0	0.009887	-0.069222
