# Supplementary material for: Mapping DNA sequence to transcription factor binding energy in vivo
Source: PLoS Comput Biol. 2019 Feb 4;15(2):e1006226. doi: 10.1371/journal.pcbi.1006226 (PMC6375646; doi:10.1371/journal.pcbi.1006226)
Supplement: S1 Models — (GZ) [file pcbi.1006226.s013.tar.gz › S1_Models/purR_mid-RNAP_split2_au]

pos	val_A	val_C	val_G	val_T
0	0.0	0.34309212872503764	0.09248192527224633	0.9033314799794014
1	1.044716195915774	0.0	0.7393725308803739	0.9985416280830703
2	4.068178610471446	3.705904419449372	0.0	4.482071743206629
3	0.9342231712431631	0.0	1.5917610889633023	1.50798291883024
4	0.0	6.7583028965135385	5.356310227505818	5.267836134003626
5	0.0	4.48657451805672	5.400480879453494	5.264830260176085
6	0.0	1.3448327791546875	3.2195323049448943	0.4241782913739971
7	5.826107784720282	0.0	4.736484558127996	5.44174223183315
8	5.944302606589564	3.389515073481443	0.0	5.529878315427024
9	0.24440530727867113	1.2263482345068482	0.32021610100138453	0.0
10	1.9164558212498983	2.200408287801756	1.320942721706081	0.0
11	1.0092855144546014	1.179183780514071	0.6705754427552556	0.0
12	1.289773379446201	1.347247135642672	0.0	2.0315723385969995
13	4.308491583502984	0.0	5.701394200333443	2.5143591337168205
14	1.2502020766081348	0.0	0.619729095118302	0.29497400391950657
15	0.6914958417236413	0.0636062216759517	0.9967670760644018	0.0
