# Supplementary material for: Mapping DNA sequence to transcription factor binding energy in vivo
Source: PLoS Comput Biol. 2019 Feb 4;15(2):e1006226. doi: 10.1371/journal.pcbi.1006226 (PMC6375646; doi:10.1371/journal.pcbi.1006226)
Supplement: S1 Models — (GZ) [file pcbi.1006226.s013.tar.gz › S1_Models/lac_upstream_split2_au]

  pos      val_A      val_C      val_G      val_T
    0   0.009582  -0.009463   0.009710  -0.009829
    1   0.022274  -0.018696  -0.004225   0.000647
    2   0.012555  -0.013107  -0.035178   0.035731
    3  -0.024100  -0.082166  -0.055213   0.161479
    4  -0.094701  -0.119132   0.322968  -0.109134
    5  -0.030081  -0.115255  -0.069689   0.215025
    6  -0.074498  -0.092206   0.245001  -0.078297
    7   0.343956  -0.320015  -0.004106  -0.019835
    8  -0.011772   0.032300   0.157683  -0.178211
    9  -0.156988   0.249440   0.000385  -0.092837
   10  -0.111017  -0.081304   0.325969  -0.133647
   11  -0.017936   0.007153   0.007616   0.003166
   12   0.081164  -0.023197   0.065859  -0.123826
   13  -0.068011  -0.013048  -0.070267   0.151326
   14   0.045362   0.019892  -0.029757  -0.035497
   15   0.034016   0.030951  -0.022926  -0.042042
   16  -0.099953   0.192575  -0.034386  -0.058236
   17   0.113947  -0.001218  -0.089759  -0.022969
   18   0.032249  -0.017534  -0.013393  -0.001322
   19  -0.023762   0.023468  -0.021245   0.021539
   20  -0.029436   0.054865  -0.073008   0.047579
