# Supplementary material for: Mapping DNA sequence to transcription factor binding energy in vivo
Source: PLoS Comput Biol. 2019 Feb 4;15(2):e1006226. doi: 10.1371/journal.pcbi.1006226 (PMC6375646; doi:10.1371/journal.pcbi.1006226)
Supplement: S1 Models — (GZ) [file pcbi.1006226.s013.tar.gz › S1_Models/O3_full_R30_split2_au]

pos	val_A	val_C	val_G	val_T
0	-0.027963000000000002	0.040352000000000006	0.0	-0.0007479999999999995
1	-0.008980000000000002	-0.14702099999999999	0.0	-0.026470999999999998
2	-0.13318	0.0	-0.303693	-0.03595899999999999
3	0.0	-0.05228	0.164415	-0.09445899999999999
4	-0.02457000000000001	0.181976	0.0	0.10721399999999999
5	0.13612800000000003	0.11760200000000001	-0.273991	0.0
6	0.229374	0.257422	0.0	0.335823
7	0.0	0.138462	-0.006052999999999999	-0.080325
8	0.210229	0.158432	0.0	0.115015
9	-0.11344299999999999	0.0	-0.234188	-0.033012999999999994
10	0.100118	0.166115	0.0	0.163836
11	0.010429	0.0	-0.08204999999999998	0.014093000000000001
12	0.0	-0.06510800000000001	0.037434999999999996	0.086721
13	0.0	-0.04155800000000001	-0.274328	-0.479911
14	-0.048354	0.0	-0.07757900000000001	-0.076755
15	-0.12048199999999999	0.04305	0.0	0.009217
16	-0.110087	0.0	-0.30183	0.07060499999999999
17	0.0	-0.377382	0.023742	0.010824
18	0.0	-0.10538	-0.07358100000000001	-0.178347
19	-0.01622	0.027913999999999994	-0.11320999999999999	0.0
20	-0.0044590000000000185	-0.500549	-0.163756	0.0
