# Supplementary material for: Mapping DNA sequence to transcription factor binding energy in vivo
Source: PLoS Comput Biol. 2019 Feb 4;15(2):e1006226. doi: 10.1371/journal.pcbi.1006226 (PMC6375646; doi:10.1371/journal.pcbi.1006226)
Supplement: S1 Models — (GZ) [file pcbi.1006226.s013.tar.gz › S1_Models/purR_downstream_split1_au]

pos	val_A	val_C	val_G	val_T
0	0.0	0.6725885326844481	0.6144401323829141	1.813059604526448
1	0.26167317055360717	0.0	0.14448508329771767	1.1145271133695147
2	4.150496435927229	4.738079846398021	0.0	4.4269456358095365
3	1.237062920542332	0.0	1.7802752894533944	2.1832657172495114
4	0.0	3.278742920714147	3.1595682306778725	4.235437127780439
5	0.0	2.6907944048674994	4.691528910976571	4.010381878746357
6	0.0	1.2456321584815053	2.7722129036830543	0.5064978018508695
7	4.472014672940753	0.0	2.910147567002206	4.740034233998183
8	5.077101664665746	4.280967915828178	0.0	5.348589726793795
9	0.10530068575380297	2.2585633318228	1.04574770359457	0.0
10	2.7817700738157165	3.6597948107787697	2.6443723301669397	0.0
11	2.0787381958210474	2.3932764771197057	1.7108193608937785	0.0
12	2.3051035288508417	2.152790156759067	0.0	2.0722844213831486
13	3.3522579619817923	0.0	4.736383180239638	2.7998857434941447
14	1.317633086278696	0.6416404828840748	0.0	1.351029489775976
15	2.357957901202486	0.0	1.5653570837959796	0.11274239238519057
