# Supplementary material for: Mapping DNA sequence to transcription factor binding energy in vivo
Source: PLoS Comput Biol. 2019 Feb 4;15(2):e1006226. doi: 10.1371/journal.pcbi.1006226 (PMC6375646; doi:10.1371/journal.pcbi.1006226)
Supplement: S1 Models — (GZ) [file pcbi.1006226.s013.tar.gz › S1_Models/O1_twopoint_R130_weighted]

# Convert energies to kBT with multiplier -14.03 after summing
pos        val_AA     val_AC     val_AG     val_AT     val_CA     val_CC     val_CG     val_CT     val_GA     val_GC     val_GG     val_GT     val_TA     val_TC     val_TG     val_TT
36.370000   0.000000  -0.052197  -0.029570  -0.034701  -0.029963  -0.035161  -0.030302  -0.045559  -0.034411  -0.009302  -0.027088  -0.051121  -0.070095  -0.023489  -0.023712  -0.024363
36.380000  -0.029297  -0.013235  -0.013093   0.000000  -0.010462   0.000787  -0.008782  -0.002569   0.004120  -0.014030  -0.022002  -0.009100  -0.021475  -0.027329  -0.006411  -0.035721
36.390000   0.009192  -0.025502   0.015936   0.000000  -0.003018   0.016387   0.008318  -0.003247   0.008145   0.008864   0.002466   0.001082  -0.018012   0.004607   0.011600   0.017238
36.400000   0.009222  -0.020362   0.000000  -0.032858  -0.023098  -0.013056   0.003424  -0.000502  -0.030569  -0.028259  -0.020674  -0.019665  -0.035305  -0.016821  -0.020095  -0.010229
36.410000  -0.026548  -0.044135   0.007492   0.000000  -0.044152   0.003976  -0.008145  -0.007423  -0.012884  -0.012571  -0.009552  -0.007181   0.008269  -0.000834  -0.012631  -0.031253
36.420000  -0.015811  -0.025481   0.000000   0.001759  -0.000784   0.003402  -0.011928  -0.014937  -0.021372  -0.013946  -0.001042  -0.023292  -0.040538  -0.015326   0.010087  -0.024284
36.430000   0.000000  -0.007505  -0.005940   0.013010   0.000122  -0.000565  -0.021192  -0.009223   0.009138  -0.009929  -0.000116   0.003705   0.006785   0.011962   0.003389   0.003926
36.440000  -0.019365  -0.008388   0.000000  -0.008495  -0.016023  -0.001617  -0.001518  -0.010029  -0.014200  -0.031073  -0.004355  -0.010962  -0.022400  -0.011919  -0.014773  -0.038678
36.450000  -0.016201   0.000000   0.013754   0.006353  -0.005824  -0.019938   0.002352   0.008590   0.002421   0.001364  -0.008770   0.006750  -0.013022   0.011586  -0.026282   0.001325
36.460000   0.023754   0.009259   0.000000   0.010067   0.004914  -0.002360   0.013348   0.018595   0.017948   0.003105   0.017496   0.000296   0.029861  -0.008426   0.012978   0.027302
36.470000  -0.007357   0.019404   0.000000   0.019782  -0.023450   0.011476  -0.010821  -0.008501  -0.002638   0.014703   0.017890  -0.004435  -0.011744   0.011928  -0.012633   0.005473
36.480000   0.000000   0.005654   0.015272   0.012226   0.009558   0.006588   0.001989   0.005397   0.010313  -0.001594   0.016019   0.007315  -0.001075   0.006046  -0.011968  -0.011683
36.490000   0.025904   0.004169   0.000390   0.000000  -0.004681  -0.001025  -0.003943   0.010663   0.014035   0.009926  -0.005330   0.018040   0.012289  -0.003515   0.002806   0.004870
36.500000   0.000000   0.005256   0.011171   0.020329   0.005911  -0.011050   0.012859   0.011302   0.011482  -0.000935   0.010343   0.008623  -0.007069   0.000449   0.006802   0.009526
36.510000   0.000000   0.001435  -0.010863  -0.011675  -0.000072   0.001366   0.002524  -0.008118  -0.006515  -0.015765  -0.019481  -0.006597   0.018080  -0.007706   0.016936   0.002547
36.520000  -0.003327   0.000000  -0.010150  -0.018027   0.001136   0.008889   0.017913   0.006075  -0.016995   0.008116   0.004046   0.007615  -0.005266   0.009770  -0.023322  -0.009969
36.530000   0.000000   0.003230   0.002842  -0.007692  -0.001010   0.007004   0.008236   0.013910  -0.019212   0.025914   0.023504  -0.011631  -0.004014  -0.016834   0.003105  -0.011824
36.540000   0.000000  -0.001933  -0.017108  -0.005864  -0.011378   0.002122  -0.008820  -0.000336  -0.006859  -0.016566  -0.015743   0.015918  -0.007474  -0.003303  -0.000508   0.006482
36.550000  -0.006550  -0.009855  -0.027733   0.000000  -0.007963   0.000702  -0.002117  -0.003844  -0.004938  -0.001068  -0.007305  -0.007981   0.006931  -0.019180  -0.030267  -0.015920
36.560000   0.018812   0.052935   0.031555   0.000000   0.025211   0.014030   0.035190   0.012388   0.025528   0.027534   0.030674   0.028322   0.003489   0.018940   0.008352   0.020205
37.380000  -0.007903  -0.013919  -0.001965   0.000000  -0.009380  -0.006083   0.006137  -0.020778  -0.026722  -0.008758  -0.002985  -0.016788  -0.022936  -0.026254  -0.004939   0.007279
37.390000   0.011710   0.002609  -0.010413   0.000000   0.011214  -0.013187  -0.026334  -0.019470  -0.004233  -0.001869  -0.011085  -0.002094   0.009547  -0.006423  -0.017563   0.010981
37.400000   0.005069  -0.012166   0.000000  -0.006694  -0.014505  -0.005905   0.013684   0.000496  -0.026474  -0.024779   0.012339  -0.000092   0.001933  -0.029583   0.008089   0.002768
37.410000  -0.025524  -0.002535   0.025337   0.000000  -0.003794   0.002973  -0.000318   0.007318  -0.016478  -0.003197   0.008438   0.016264  -0.012956  -0.014702   0.004978   0.014544
37.420000   0.018034  -0.004128   0.000000   0.006157   0.001480   0.018316   0.011793   0.014200   0.005971  -0.002298   0.008199   0.031247   0.015087  -0.007346   0.006949  -0.004410
37.430000   0.000000  -0.000559   0.001846   0.010451   0.009981   0.001908   0.008606  -0.011351   0.003104  -0.006034  -0.018650  -0.012415  -0.003915  -0.003200   0.004976   0.020746
37.440000   0.018843   0.005681   0.000000  -0.010768   0.018063  -0.020653  -0.009411  -0.040212  -0.007705  -0.006431  -0.015054  -0.003001  -0.028622  -0.001787  -0.008446  -0.019603
37.450000  -0.032539   0.000000   0.019218   0.003304  -0.010548  -0.009633  -0.001856  -0.008997  -0.017229  -0.000762  -0.020830  -0.016835  -0.022750  -0.010304  -0.009972  -0.012908
37.460000  -0.005995  -0.004398   0.000000   0.013635  -0.005284  -0.023867   0.005919  -0.019769  -0.003813  -0.020282  -0.009132  -0.003140  -0.019612  -0.015298  -0.000647   0.008370
37.470000  -0.006928  -0.004709   0.000000  -0.021065   0.004611  -0.005667   0.001382  -0.013810  -0.004869   0.000637   0.008842   0.003390  -0.001126  -0.013506  -0.007213   0.007455
37.480000   0.000000  -0.015877  -0.013089  -0.020444  -0.030328  -0.021508  -0.013929  -0.019787   0.017647  -0.017630  -0.027738  -0.011409  -0.013405   0.004438  -0.016758  -0.010954
37.490000  -0.003793   0.002737  -0.017412   0.000000  -0.011136  -0.005043  -0.002552  -0.013511  -0.004320  -0.003362  -0.023772   0.003879  -0.026068  -0.006056  -0.014745  -0.007265
37.500000   0.000000   0.004212   0.002440  -0.013956   0.000296   0.021794   0.014795   0.005117   0.001618   0.023023   0.004081  -0.008725   0.012216   0.011505   0.021315   0.003753
37.510000   0.000000   0.010175   0.019286   0.008219  -0.004933  -0.010908   0.006517  -0.008508  -0.005197  -0.007075   0.009482  -0.010865   0.007210   0.004868   0.013343   0.018128
37.520000   0.003128   0.000000  -0.004600  -0.011590  -0.002859   0.015555   0.009745  -0.001482   0.002022  -0.020613  -0.021935  -0.015332   0.001588  -0.002935   0.008743  -0.014150
37.530000   0.000000   0.009924   0.011196  -0.000042   0.002976   0.005651  -0.003566   0.001785   0.003207   0.008111   0.033121  -0.001150   0.009676  -0.017437   0.010387   0.017726
37.540000   0.000000   0.000640  -0.006534   0.003334  -0.006841  -0.031825  -0.025878  -0.023447  -0.016419  -0.002124   0.000478  -0.004147  -0.021465  -0.029366  -0.009528  -0.017081
37.550000   0.006469   0.013256  -0.006140   0.000000  -0.002506   0.004857  -0.006643  -0.015482  -0.013825   0.000110   0.008679  -0.002691   0.007737   0.007939  -0.006883  -0.010773
37.560000  -0.004451   0.002125  -0.003537   0.000000   0.006348   0.008287   0.009672   0.004613   0.008803   0.009551   0.008062   0.013596   0.022713   0.019302   0.025098   0.016358
38.390000  -0.004174  -0.005823  -0.008141  -0.018946  -0.010569  -0.020575  -0.015703  -0.030976  -0.022021  -0.002458  -0.008835  -0.020422  -0.015869  -0.026681  -0.024174   0.000000
38.400000  -0.026242  -0.007244  -0.011383  -0.030567  -0.024977  -0.010216  -0.014221  -0.020747  -0.022379  -0.010645  -0.014350  -0.023623  -0.038403  -0.036294   0.000000  -0.057417
38.410000  -0.002035   0.003901  -0.014013   0.005658   0.016650  -0.010343   0.000637  -0.038470  -0.001188  -0.001038  -0.005018  -0.016082  -0.004348  -0.038209   0.006941   0.000000
38.420000   0.010488  -0.015307  -0.007737  -0.006649  -0.010888   0.005051  -0.011290   0.018064  -0.011307  -0.013384  -0.005896  -0.008971  -0.005147  -0.020283   0.000000  -0.018456
38.430000  -0.001747  -0.014254  -0.012541  -0.000260  -0.012202  -0.009604   0.001680  -0.024461  -0.006293  -0.009595  -0.016533  -0.002800   0.000000  -0.009480  -0.008610   0.009701
38.440000  -0.003001   0.005683  -0.002152  -0.005956  -0.014992  -0.010203  -0.001746  -0.020245  -0.004492   0.004451   0.020415   0.004252  -0.011512  -0.009864   0.000000   0.010984
38.450000  -0.002224  -0.003004   0.005417   0.018398  -0.010534   0.001965  -0.010883  -0.005176  -0.010577   0.016548   0.015516   0.003683  -0.010054   0.000000   0.017254   0.005156
38.460000  -0.018890  -0.016827   0.016596  -0.033284  -0.014610  -0.030280  -0.000790  -0.002000  -0.007192  -0.023815  -0.019901  -0.019968  -0.022379  -0.005911   0.000000  -0.003076
38.470000  -0.000503   0.016244   0.014049  -0.009611  -0.008987  -0.014684   0.000629  -0.013998  -0.003455   0.005157  -0.000242  -0.020878  -0.019346   0.006856   0.000000  -0.002602
38.480000   0.020839   0.021495   0.012352   0.010863   0.003398   0.013164  -0.002917  -0.012544  -0.005357   0.010640  -0.004377   0.019013   0.000000   0.021230   0.020706   0.007014
38.490000   0.017039  -0.010297  -0.015054   0.003740  -0.013652   0.023393  -0.006622  -0.001401   0.009354   0.000078   0.011076  -0.008367   0.004046   0.022852   0.000980   0.000000
38.500000  -0.010568   0.010357  -0.001188  -0.004908  -0.001358   0.005279   0.005507   0.003851  -0.011788  -0.005080  -0.012525   0.010476   0.000000   0.012663   0.016314   0.012545
38.510000   0.006912  -0.013093   0.003689  -0.003918  -0.000704   0.007173   0.004562   0.008656  -0.011176  -0.016806   0.014130  -0.022719   0.000000  -0.003973   0.019048  -0.016361
38.520000   0.002765   0.003998   0.001298  -0.007111  -0.023593   0.030970   0.021314  -0.024020  -0.016776   0.008214  -0.006418  -0.021900   0.005359   0.000000  -0.002710  -0.009810
38.530000  -0.010913  -0.012889   0.001094   0.014778   0.014636   0.006432   0.010263   0.015462   0.006442   0.016295  -0.012812   0.008450   0.000000   0.008060   0.001620   0.006575
38.540000   0.009594  -0.002044   0.014693   0.011936   0.002714  -0.002319   0.011606  -0.004584   0.003365  -0.006681   0.000672  -0.008005   0.000000  -0.032563   0.000002   0.012828
38.550000   0.023180  -0.007329   0.013197  -0.007753   0.012915  -0.001177   0.004757   0.014910  -0.014147   0.018783   0.005181   0.013740   0.003307  -0.010251   0.000466   0.000000
38.560000   0.012875   0.031477   0.019435   0.000581   0.004071   0.039162   0.026068   0.020690   0.014967   0.022618  -0.011604  -0.001649   0.007678   0.029590   0.018267   0.000000
39.400000  -0.030641  -0.016420  -0.025751  -0.023526  -0.025469  -0.042085  -0.010402  -0.030782  -0.041276   0.015866  -0.013879  -0.016076  -0.040281  -0.051751   0.000000  -0.007624
39.410000  -0.053819  -0.036756  -0.033354  -0.056946  -0.034394  -0.048862  -0.015777  -0.043236  -0.026871  -0.035531  -0.052666  -0.054076  -0.063629  -0.027211  -0.055350   0.000000
39.420000  -0.037471  -0.035224  -0.022420  -0.035720  -0.028400  -0.030117  -0.031626  -0.017455  -0.048076  -0.033494  -0.041646  -0.014058  -0.039664  -0.057297   0.000000  -0.051402
39.430000  -0.019920  -0.019709  -0.017931  -0.018844  -0.026963   0.002028  -0.005054  -0.028466  -0.011154  -0.009019  -0.006710  -0.005916   0.000000  -0.020103  -0.008661  -0.037124
39.440000  -0.004661  -0.018098  -0.004712   0.013719   0.005751  -0.016808  -0.002673  -0.000692  -0.009469  -0.014648  -0.015081  -0.009797   0.009202   0.004049   0.000000  -0.029641
39.450000  -0.024626  -0.033969  -0.010574   0.022798  -0.019472  -0.016632   0.002709   0.002400  -0.004402  -0.001589   0.006708  -0.004590  -0.020009   0.000000  -0.007847  -0.013432
39.460000  -0.039995  -0.016222  -0.024959  -0.022783  -0.020070  -0.038062  -0.019734  -0.035557  -0.023246  -0.032786  -0.031351  -0.046111  -0.018116  -0.018918   0.000000  -0.026799
39.470000  -0.020780  -0.005734  -0.020379  -0.024779  -0.012755   0.000336  -0.004030   0.010353   0.013621   0.003016  -0.001172   0.004036   0.016662   0.019572   0.000000  -0.006601
39.480000   0.015652  -0.039064  -0.001958  -0.004302  -0.006036  -0.014717   0.009027  -0.020699  -0.002509  -0.013685   0.006411   0.007922   0.000000   0.006076   0.009325   0.010405
39.490000   0.003705   0.007216   0.005382   0.022935   0.008903  -0.012663  -0.010777  -0.020349  -0.022542   0.033080  -0.018466   0.018050  -0.001678  -0.023564   0.020147   0.000000
39.500000  -0.000792  -0.009345   0.015453   0.000839   0.008247   0.013742   0.018812   0.006168   0.007205   0.000859   0.002820   0.003141   0.000000  -0.007113   0.017516  -0.004048
39.510000   0.001562  -0.013922  -0.006127   0.012460  -0.003735  -0.002266  -0.001073  -0.022668  -0.014213  -0.005466   0.016874  -0.013579   0.000000  -0.006653   0.000928   0.005471
39.520000  -0.003074  -0.004993   0.009457   0.012977   0.016936   0.026569  -0.022602   0.006717  -0.020979  -0.000356   0.004105   0.023540  -0.000388   0.000000   0.011911  -0.008715
39.530000   0.016668   0.006821   0.025388   0.016865   0.015020   0.025625   0.015257   0.026853   0.015057   0.013337   0.007624   0.012558   0.000000   0.030200   0.026313   0.000091
39.540000  -0.015242   0.014527   0.001640  -0.007092  -0.026563   0.012678   0.005840  -0.009165  -0.013585  -0.012570  -0.011110   0.002270   0.000000   0.033865  -0.002950   0.025544
39.550000   0.009668   0.000258  -0.011884  -0.001019   0.017467   0.014874   0.010322   0.017325  -0.024158   0.004739  -0.003758  -0.011148   0.006269   0.007677  -0.010700   0.000000
39.560000   0.012961  -0.000929   0.006078   0.006261   0.004196   0.005987  -0.003541   0.003747   0.002357   0.036852   0.011576  -0.000095   0.007929   0.023775   0.016121   0.000000
40.410000  -0.024591  -0.022016   0.007015  -0.018642  -0.004698  -0.000236  -0.027176  -0.022827  -0.036963  -0.008001  -0.029847   0.000000  -0.006849  -0.025076  -0.030768  -0.008547
40.420000  -0.034187  -0.041501  -0.065054  -0.036787  -0.048354  -0.040405  -0.038752  -0.044527  -0.075706  -0.028537   0.000000  -0.035606  -0.038320  -0.040062  -0.046107  -0.031471
40.430000  -0.025622  -0.022384  -0.040488  -0.004007  -0.021356   0.006985  -0.035515  -0.030343   0.000000  -0.015304  -0.016174  -0.008643  -0.011996  -0.009496   0.000069  -0.014332
40.440000  -0.041652  -0.004488  -0.035645  -0.027156  -0.037936  -0.030233  -0.022658  -0.035626  -0.024671  -0.020650   0.000000  -0.029789  -0.048997  -0.024028  -0.024046  -0.033579
40.450000  -0.041079  -0.036496  -0.026899  -0.026449  -0.034770  -0.039463  -0.037717  -0.030312  -0.036510   0.000000  -0.045826  -0.048695  -0.034462  -0.047438  -0.027332  -0.032458
40.460000  -0.045258  -0.047502  -0.032627  -0.040227  -0.022573  -0.030485  -0.027914  -0.021798  -0.019453  -0.044861   0.000000  -0.046609  -0.047525  -0.025767  -0.050904  -0.021807
40.470000  -0.006711  -0.022075  -0.029873  -0.031415  -0.006552  -0.037721  -0.018317  -0.020768  -0.007333  -0.020970   0.000000  -0.005021  -0.020740  -0.010205  -0.009806  -0.003547
40.480000   0.006490  -0.000739  -0.005664  -0.000841   0.004722   0.012185   0.006371  -0.002487   0.000000   0.004450  -0.012269   0.000090  -0.019009   0.009106  -0.010348   0.020275
40.490000  -0.031076  -0.021720  -0.052424  -0.051913  -0.025355  -0.024085   0.006194  -0.025783  -0.021806  -0.025950  -0.030859   0.000000  -0.004626  -0.018512  -0.038413  -0.022198
40.500000   0.001459  -0.029989  -0.017167  -0.024975   0.009383  -0.006369  -0.004841  -0.020230   0.000000   0.005313  -0.009326  -0.026925  -0.010737  -0.009930  -0.025190  -0.015643
40.510000  -0.001858  -0.019205   0.006033  -0.008714  -0.003342  -0.005073   0.007251  -0.006270   0.000000   0.011285  -0.020437   0.005724   0.009642   0.006160  -0.004525   0.006212
40.520000  -0.008802  -0.005150  -0.019468  -0.018967  -0.020555  -0.019927  -0.020718  -0.006109  -0.007033   0.000000  -0.016674  -0.006180   0.005133  -0.004123  -0.023666  -0.019806
40.530000   0.007545   0.009295   0.020794   0.019084   0.005663  -0.013553  -0.002139   0.003380   0.000000   0.016982   0.008245  -0.002139  -0.015154   0.015789  -0.002740   0.000131
40.540000  -0.004338  -0.001757  -0.043922  -0.022807  -0.018855  -0.020911  -0.024741  -0.008595   0.000000  -0.013408   0.001631  -0.013739  -0.015440  -0.030395  -0.014207  -0.017716
40.550000  -0.014815  -0.007216   0.010393  -0.010989  -0.002540   0.001197   0.007800  -0.027734  -0.008876  -0.006327   0.001912   0.000000  -0.000264   0.006535   0.001039  -0.010323
40.560000  -0.012004  -0.003604  -0.004762  -0.017293   0.004188   0.011858  -0.021973  -0.024635   0.006040   0.000134   0.008677   0.000000  -0.010308   0.006977  -0.006117  -0.008760
41.420000  -0.046640  -0.037155  -0.042382  -0.033852  -0.027277  -0.051804  -0.061537  -0.034528  -0.054493  -0.029513  -0.051276  -0.068968  -0.047396  -0.048624   0.000000  -0.049759
41.430000  -0.000120  -0.006278  -0.019004  -0.001102  -0.034589  -0.034043   0.010470   0.000223  -0.024772  -0.010049  -0.006734   0.004739   0.000000  -0.042416  -0.030496  -0.018793
41.440000  -0.025038  -0.051573  -0.031332  -0.034260  -0.020919  -0.040630  -0.046450  -0.025154  -0.024832  -0.019436  -0.044363  -0.030662  -0.017816  -0.025115   0.000000  -0.062730
41.450000  -0.031474  -0.024458  -0.019281  -0.011287  -0.032793  -0.025626  -0.009889  -0.016871  -0.019014  -0.034987  -0.030036  -0.003501  -0.035640   0.000000  -0.022265  -0.043032
41.460000  -0.013659   0.007753   0.006072  -0.002979  -0.024571   0.020226   0.003113  -0.020227   0.020675  -0.010405   0.004260  -0.004793  -0.007247   0.008278   0.000000  -0.008284
41.470000  -0.014596  -0.005129  -0.009294  -0.012104   0.009455  -0.010475   0.004114  -0.001239  -0.013273  -0.004659   0.015071  -0.017641   0.005187   0.000951   0.000000  -0.001124
41.480000   0.003874  -0.019723  -0.005550  -0.012596  -0.000818  -0.015259  -0.011096  -0.035134  -0.024140  -0.023077  -0.011058  -0.016929   0.000000  -0.000277  -0.007290  -0.011916
41.490000  -0.000380   0.016022   0.009104  -0.005321   0.022854   0.022498   0.002951   0.006919   0.001648   0.038349   0.010862   0.013177  -0.000837   0.009678  -0.008663   0.000000
41.500000   0.016764   0.015516   0.011829   0.020734   0.014247   0.017204   0.024762  -0.001847   0.005438   0.027279   0.011617   0.001632   0.000000   0.005817   0.031446  -0.000885
41.510000  -0.003727  -0.005696  -0.028446  -0.038627  -0.016533  -0.016829  -0.023065  -0.031929   0.007977  -0.027588   0.001710  -0.040625   0.000000  -0.008443  -0.021368  -0.028765
41.520000   0.004891   0.022164  -0.005463   0.004568   0.015672   0.018100   0.000503   0.031513   0.011910   0.006672   0.004504   0.010403  -0.007651   0.000000  -0.015681   0.001044
41.530000  -0.016519  -0.002841  -0.024709  -0.011393  -0.032280  -0.023003  -0.011260  -0.029566  -0.009459  -0.016171  -0.029274  -0.022634   0.000000  -0.012959   0.001660   0.002635
41.540000  -0.000244   0.004830   0.010129  -0.012890  -0.023887   0.006808  -0.018956   0.001482  -0.016252  -0.016022  -0.002174  -0.017005   0.000000  -0.002041   0.012995   0.003525
41.550000  -0.005905   0.017845  -0.010787   0.007464  -0.006379   0.009810   0.013381   0.015958   0.012248   0.026425   0.001681   0.011221   0.008707   0.008947   0.022148   0.000000
41.560000   0.009306   0.005535   0.009635   0.006788   0.005741   0.004554   0.002889  -0.003377   0.021258   0.027199   0.013896   0.005978   0.011062   0.020634   0.014844   0.000000
42.430000  -0.015622  -0.011876  -0.029333   0.001319  -0.030611  -0.040682  -0.042004   0.003487   0.000000  -0.000852  -0.020436  -0.021481  -0.035864  -0.011566  -0.010943   0.002099
42.440000   0.009390   0.000594  -0.011664   0.002081   0.000659  -0.003884  -0.023103  -0.011919  -0.008434   0.012223   0.000000  -0.026637  -0.011872  -0.019365   0.003536   0.008849
42.450000  -0.066560  -0.057066  -0.034913  -0.063761  -0.049712  -0.058645  -0.061467  -0.051051  -0.069815   0.000000  -0.068476  -0.062630  -0.049805  -0.052547  -0.036849  -0.047054
42.460000  -0.008155   0.006475  -0.011955  -0.008281  -0.019956   0.008135  -0.002311  -0.021278  -0.008765   0.001126   0.000000  -0.015392  -0.028692  -0.024561  -0.029511   0.016913
42.470000   0.031853   0.023723   0.027930   0.025461   0.035564   0.029307   0.036783   0.035589   0.017074   0.045174   0.000000   0.028497   0.029517   0.025116   0.036453  -0.001785
42.480000   0.006616   0.013206   0.027010   0.022271   0.013434   0.021761   0.030211   0.013525   0.000000   0.029069   0.031859   0.034254   0.034374  -0.000623   0.015298   0.020583
42.490000  -0.045632  -0.009607  -0.018006  -0.024345  -0.031046  -0.037599  -0.014883  -0.025552  -0.028448   0.000722  -0.001886   0.000000  -0.020881  -0.019706  -0.006230  -0.031555
42.500000  -0.048927  -0.017864  -0.019367  -0.031880  -0.033050  -0.030498  -0.022753  -0.027553   0.000000  -0.002392  -0.039126  -0.017579  -0.040594  -0.006728  -0.002560  -0.019407
42.510000   0.000605  -0.014303   0.009662  -0.011772  -0.000430  -0.001945   0.020471  -0.000538   0.000000  -0.022121   0.000769   0.004460  -0.003145  -0.020883   0.007471  -0.024334
42.520000  -0.026712  -0.008743   0.016374  -0.005675  -0.026714  -0.008444   0.006552  -0.000807  -0.010300   0.000000  -0.002373  -0.021915   0.003861  -0.010878   0.004645   0.010740
42.530000  -0.005894  -0.014701  -0.024593  -0.034914  -0.000607  -0.009906  -0.000734   0.004266   0.000000  -0.021353  -0.024434  -0.014066  -0.025897   0.014422  -0.008401   0.008515
42.540000   0.018853   0.033016   0.005865   0.031620  -0.002975   0.023342   0.008617   0.006128   0.000000   0.020544   0.023238   0.002515   0.023434   0.018055   0.011233   0.018602
42.550000   0.020767  -0.005438  -0.000156   0.007927   0.010332  -0.015382   0.008132   0.006621   0.007534   0.001494   0.023863   0.000000   0.004320   0.000155   0.010602   0.010167
42.560000   0.013298   0.001886  -0.011323  -0.010265   0.001577   0.005034   0.018912   0.021130   0.015830   0.012936   0.012056   0.000000  -0.015750   0.000881   0.008753  -0.006878
43.440000  -0.052764  -0.065236   0.000000  -0.038921  -0.026746  -0.046436  -0.050684  -0.029157  -0.056296  -0.030918  -0.046030  -0.057729  -0.051445  -0.010415  -0.065799  -0.051239
43.450000  -0.005386   0.000000   0.022604  -0.008629  -0.005810  -0.002530   0.022675  -0.009157  -0.014574  -0.005319  -0.009585   0.002816   0.007876  -0.020075   0.008252   0.005480
43.460000  -0.023328  -0.021974   0.000000  -0.030770  -0.050507  -0.012181  -0.009836  -0.034517  -0.010288  -0.022153  -0.018429  -0.008114  -0.008584  -0.027404  -0.040666  -0.019206
43.470000  -0.015557  -0.037507   0.000000  -0.018045  -0.011691  -0.006807  -0.022850  -0.032306  -0.031783  -0.023243  -0.020884  -0.033280  -0.016296  -0.007622  -0.041408  -0.011390
43.480000   0.000000  -0.030225  -0.010038  -0.045576  -0.060812  -0.037474  -0.031782  -0.032576  -0.040290  -0.018920  -0.027468  -0.026781  -0.023159  -0.013973  -0.038042  -0.024502
43.490000  -0.001082  -0.032628  -0.014689   0.000000  -0.006147  -0.033384  -0.003522  -0.039490   0.007797  -0.003663  -0.008153  -0.020285  -0.026005  -0.025466  -0.003579  -0.007535
43.500000   0.000000  -0.000919  -0.009396  -0.002430  -0.001888   0.025678  -0.007583   0.005388  -0.003254  -0.001296  -0.020345   0.011690   0.014062   0.008527  -0.006292   0.008143
43.510000   0.000000  -0.020022  -0.007825   0.012437  -0.007812  -0.007239   0.011378  -0.003611  -0.006120  -0.006958   0.001678  -0.008709  -0.008854   0.018649  -0.001775  -0.001304
43.520000  -0.025209   0.000000  -0.052153  -0.038285  -0.033773  -0.027635  -0.004388  -0.029137  -0.017597  -0.011267  -0.032904   0.004422  -0.017987  -0.026863  -0.032889  -0.024405
43.530000   0.000000  -0.026490  -0.016506  -0.014799  -0.035054  -0.012465  -0.038534  -0.017917  -0.031065  -0.015537  -0.020339  -0.027016  -0.029047  -0.030022  -0.003100  -0.022406
43.540000   0.000000  -0.025161  -0.010138  -0.011946   0.001144  -0.015183  -0.013086  -0.013119  -0.014721  -0.017789  -0.014664  -0.015232  -0.001120   0.002762  -0.017541   0.001545
43.550000  -0.007381  -0.008711  -0.008975   0.000000  -0.018432  -0.023638   0.004740  -0.019793  -0.013267  -0.027213   0.004147   0.008943  -0.013968  -0.021308  -0.018551   0.001120
43.560000  -0.022996  -0.024648  -0.024088   0.000000  -0.002101   0.002179  -0.028696  -0.042841  -0.016378  -0.008508  -0.024774  -0.015528  -0.007860  -0.011149  -0.045669  -0.036568
44.450000  -0.005951  -0.023618  -0.007435  -0.010748   0.000454  -0.008340  -0.030114  -0.019818  -0.026250   0.000000  -0.005230  -0.021693  -0.016233  -0.021587  -0.012689  -0.018128
44.460000  -0.038209  -0.036021  -0.026505  -0.021846  -0.021194  -0.007516  -0.032404  -0.033152  -0.017069  -0.036998   0.000000  -0.000701  -0.017123  -0.009731  -0.050396  -0.008623
44.470000   0.002460   0.008389   0.011336   0.025247   0.000404   0.007288   0.020517   0.015814   0.000903   0.012680   0.000000   0.012058   0.010819   0.032195   0.014005   0.005769
44.480000   0.004516  -0.014878  -0.039778  -0.010599  -0.024711  -0.004265  -0.012916   0.000964   0.000000  -0.007088  -0.003945  -0.003424  -0.021926  -0.027075  -0.012601  -0.005279
44.490000  -0.004765  -0.003625  -0.008500  -0.014565  -0.008270  -0.032269  -0.020508  -0.009414  -0.021795  -0.006871  -0.007679   0.000000  -0.021402  -0.004613  -0.018964  -0.006751
44.500000  -0.017786  -0.008124  -0.014209   0.013233  -0.015326  -0.016851  -0.013029  -0.005892   0.000000  -0.005387  -0.007959   0.014884  -0.013465   0.005982  -0.011228  -0.023877
44.510000   0.010832   0.013631   0.015559  -0.008520   0.017319  -0.016343   0.023419   0.013933   0.000000   0.000629   0.001369   0.006321   0.017137  -0.021370  -0.000532  -0.005200
44.520000  -0.004376   0.007601  -0.002294   0.001589  -0.012237   0.032452   0.026931   0.000561   0.018485   0.000000   0.009261   0.025539   0.004651  -0.003381  -0.003053  -0.000399
44.530000   0.003325  -0.001294   0.006075  -0.022559   0.005892   0.005732  -0.009519   0.004485   0.000000   0.001944   0.012102   0.006702   0.007645  -0.004733   0.022667   0.008358
44.540000  -0.005256   0.005720  -0.003741  -0.004687   0.007256   0.000735   0.011130  -0.008353   0.000000   0.011018   0.006699  -0.000107  -0.002143  -0.007472  -0.000331  -0.000611
44.550000  -0.005511  -0.005093   0.008020  -0.001094   0.026681  -0.006076   0.008965   0.013238   0.012144   0.007094   0.001250   0.000000   0.016399   0.015961   0.001098   0.019683
44.560000  -0.002553  -0.001728  -0.017498  -0.016488  -0.003580  -0.003378  -0.010703  -0.022589   0.014054  -0.010914  -0.020715   0.000000  -0.020001  -0.019077  -0.010488  -0.012047
45.460000  -0.003865  -0.000798   0.016412   0.017407  -0.014280   0.011319   0.000000   0.007862   0.014422  -0.008985  -0.008560   0.012600  -0.005263   0.000993   0.012497   0.023855
45.470000   0.024759  -0.009508  -0.004921   0.010975   0.010569   0.021254   0.000000   0.027328  -0.003194   0.033740   0.000626   0.030393   0.016693   0.015788   0.016620  -0.000701
45.480000  -0.034943  -0.011995  -0.003299   0.008719   0.000000   0.004469   0.006779  -0.026117  -0.007778  -0.012904  -0.001179   0.006490  -0.006294  -0.005364  -0.023891  -0.018443
45.490000  -0.039453  -0.038983  -0.025496  -0.052696  -0.044647  -0.037188  -0.040318   0.000000  -0.030314  -0.025002  -0.015783  -0.023686  -0.022836  -0.021298  -0.012382  -0.044272
45.500000  -0.013633   0.012567  -0.006535   0.015654   0.000000  -0.001183   0.017717   0.000902  -0.010179   0.013808   0.018703   0.006314  -0.014178   0.000516   0.000624   0.001980
45.510000  -0.037059  -0.033709  -0.042806  -0.048283   0.000000  -0.016881  -0.027366  -0.036753  -0.013109  -0.032993  -0.028695  -0.038303  -0.028067  -0.030652  -0.047841  -0.027114
45.520000  -0.010480  -0.034028  -0.034102  -0.040876  -0.008412   0.000000  -0.015702  -0.017998  -0.033679  -0.024336  -0.005226  -0.042741  -0.016877  -0.022836  -0.037177  -0.045203
45.530000  -0.047414  -0.037135  -0.050978  -0.024587   0.000000  -0.036015  -0.034889  -0.045439  -0.012423  -0.036576  -0.029820  -0.028718  -0.040603  -0.035214  -0.013893  -0.041044
45.540000  -0.013300   0.015642   0.000868  -0.015194   0.000000  -0.002564   0.011197   0.015467  -0.008734  -0.016106  -0.014892  -0.008716  -0.010238  -0.003838  -0.015438   0.000998
45.550000  -0.003524   0.016335   0.016176   0.014083   0.030834  -0.001820   0.016572   0.000000   0.015052   0.018414   0.002491   0.021219   0.021803   0.013007   0.026260   0.017586
45.560000  -0.011836  -0.022255  -0.022088  -0.025831  -0.015978   0.001187   0.007553   0.000000  -0.006804  -0.034723  -0.026225  -0.003662  -0.005305  -0.007048  -0.033501  -0.029109
46.470000  -0.031178  -0.050065  -0.010776  -0.041847  -0.032643  -0.004797  -0.047278  -0.026484  -0.033849  -0.040716   0.000000  -0.030313  -0.024500  -0.018914  -0.062854  -0.026031
46.480000  -0.041952  -0.022908  -0.045272  -0.043703  -0.049221  -0.062796  -0.043815  -0.044602   0.000000  -0.042001  -0.044089  -0.030345  -0.056452  -0.024367  -0.055742  -0.051956
46.490000  -0.015746  -0.009486  -0.007099  -0.025917  -0.030521  -0.046308  -0.028060  -0.036575  -0.031723  -0.005721  -0.026233   0.000000  -0.016743  -0.001095  -0.031350  -0.047495
46.500000  -0.020316  -0.007459  -0.012875  -0.021322  -0.012715  -0.025325  -0.004705  -0.012199   0.000000   0.016510  -0.025653  -0.022291  -0.018660  -0.025158   0.012127  -0.017749
46.510000  -0.012276  -0.002975   0.000276  -0.025008  -0.015062  -0.019708  -0.012490  -0.007152   0.000000  -0.008636  -0.025677   0.018586   0.003603  -0.003678  -0.018627  -0.027182
46.520000  -0.011367  -0.043853  -0.013558  -0.013723  -0.037059  -0.018670  -0.024044  -0.013439  -0.047704   0.000000  -0.042776  -0.026666  -0.024419  -0.044496  -0.003461  -0.011067
46.530000  -0.000210  -0.020849   0.013862  -0.007964  -0.011514  -0.007149   0.004351   0.003973   0.000000  -0.004024  -0.018934  -0.004584  -0.019345   0.001634   0.003432  -0.028365
46.540000  -0.018053   0.004565  -0.011951  -0.016732  -0.007003  -0.029685  -0.021878  -0.027394   0.000000  -0.027455  -0.007504  -0.016757  -0.011578  -0.013777  -0.029402  -0.020494
46.550000  -0.014676  -0.023315  -0.018985  -0.015028  -0.013462  -0.003095   0.004665  -0.001509  -0.000620  -0.002869  -0.004344   0.000000  -0.024620  -0.036636  -0.020849  -0.027626
46.560000  -0.019133  -0.046294  -0.022394  -0.028468  -0.027863  -0.015953  -0.039646  -0.040614  -0.033278  -0.038498  -0.047263   0.000000  -0.015145  -0.015817  -0.037130  -0.049813
47.480000  -0.013778  -0.014875   0.001265  -0.010007  -0.006613  -0.012551  -0.018297   0.004059   0.000000  -0.010979  -0.005254   0.002540   0.004036  -0.007347  -0.005445  -0.002555
47.490000  -0.015849  -0.024957   0.001550  -0.001856  -0.002096  -0.009272   0.007981  -0.006521  -0.020223  -0.011040  -0.003053   0.000000   0.014600  -0.008043   0.005859   0.002428
47.500000   0.007962   0.011783   0.022136   0.003247  -0.016584   0.020956  -0.009403  -0.004833   0.000000   0.012305   0.008991  -0.009818  -0.005474   0.020697   0.008904  -0.000430
47.510000  -0.012609  -0.019264  -0.013494   0.009588  -0.003139   0.001729  -0.000357  -0.002363   0.000000   0.002558  -0.000584  -0.023930  -0.032326  -0.005732   0.009433  -0.005174
47.520000  -0.001061  -0.016730  -0.028235  -0.017337  -0.001042  -0.008450   0.005864  -0.008532  -0.000536   0.000000  -0.002734  -0.011271   0.003259   0.009902  -0.004036  -0.029325
47.530000  -0.003171   0.004333   0.008005   0.005669   0.016109   0.031081   0.003175   0.010633   0.000000   0.009009   0.011060  -0.005436   0.000707   0.014370   0.007972   0.011412
47.540000   0.008396  -0.005214   0.015602  -0.007147  -0.012468   0.005756   0.013087  -0.002541   0.000000   0.011069  -0.005964   0.002419   0.003521  -0.010325   0.001247   0.008377
47.550000   0.003834   0.005375   0.006402   0.000830   0.017850   0.008815   0.010510   0.018298  -0.021528  -0.011289  -0.007187   0.000000  -0.004612   0.002105   0.009216   0.007818
47.560000   0.008234   0.024044   0.018071  -0.003325  -0.008035   0.003265  -0.000058   0.003805   0.005597   0.003524   0.014468   0.000000   0.010067   0.026972  -0.000224  -0.012487
48.490000  -0.034681  -0.005581  -0.040018   0.000000   0.001408  -0.015259  -0.008849  -0.024262  -0.020754  -0.031111  -0.024559  -0.014563   0.004968  -0.004144   0.006623  -0.053958
48.500000   0.000000  -0.011551  -0.035338  -0.025063  -0.045918  -0.023752  -0.007863  -0.012994  -0.000170  -0.034497  -0.014359  -0.005299  -0.039244  -0.025908  -0.000550  -0.004520
48.510000   0.000000  -0.009766  -0.029053  -0.023325  -0.017131  -0.004233  -0.021466  -0.024213  -0.005948  -0.020504  -0.007362  -0.019935  -0.020772  -0.017036  -0.017106  -0.003856
48.520000  -0.003365   0.000000  -0.014305  -0.015401  -0.000649  -0.026992  -0.007678  -0.003861  -0.017841  -0.003056  -0.003224  -0.010781  -0.003849  -0.015960  -0.013315  -0.020701
48.530000   0.000000   0.005086  -0.012132   0.011379   0.009459   0.020768   0.018667  -0.013547   0.006202   0.032145   0.002079   0.027016   0.000374   0.000834   0.005444   0.011150
48.540000   0.000000   0.005964  -0.004236  -0.003048  -0.005611  -0.007441   0.026668  -0.006654  -0.018818   0.003525  -0.003507  -0.001515  -0.003107  -0.008484  -0.019533  -0.019520
48.550000   0.004527   0.020897   0.023850   0.000000   0.003195   0.027643   0.034834   0.007287   0.017397   0.010344   0.030350   0.000857   0.014742   0.014439   0.023930   0.014673
48.560000   0.021825  -0.007747   0.015906   0.000000  -0.001015   0.028554   0.000908   0.005263   0.029679   0.034920   0.017041   0.035621   0.004556   0.029840   0.008287  -0.008819
49.500000  -0.040586  -0.023208  -0.027522  -0.026897  -0.025639  -0.039015  -0.028697  -0.036657  -0.031930  -0.050650  -0.011773  -0.009026   0.000000  -0.018779  -0.032169  -0.043878
49.510000  -0.002955   0.016748   0.017806   0.001730   0.028870   0.010369   0.034121   0.031466   0.001323   0.024050   0.009928   0.016209   0.000000   0.006558   0.023893   0.026437
49.520000  -0.030425  -0.001116   0.019585  -0.001894   0.024391   0.030885   0.008632  -0.002763   0.013636   0.008936   0.027172   0.014342   0.019527   0.000000   0.035294   0.000897
49.530000  -0.002955   0.003554  -0.012642  -0.010334   0.002092   0.001186  -0.032125  -0.007716  -0.006700  -0.033158  -0.030153  -0.020491   0.000000  -0.006594  -0.031536   0.001146
49.540000   0.024567  -0.015801  -0.013872  -0.021480  -0.008829  -0.034316  -0.028663  -0.007384  -0.018651  -0.010926  -0.027849  -0.018391   0.000000  -0.015903   0.002850  -0.012101
49.550000  -0.006155  -0.020179  -0.014388   0.000730  -0.024640  -0.016322   0.000811   0.003712  -0.003705  -0.011010  -0.020376   0.010843  -0.009754  -0.013016  -0.007763   0.000000
49.560000   0.018097  -0.011843   0.003037  -0.011130  -0.004888   0.022417   0.004263   0.002978  -0.003283   0.010897  -0.008575   0.008075   0.000001   0.009671   0.004770   0.000000
50.510000   0.000000   0.014464   0.003653  -0.009289  -0.010819  -0.016201   0.023186   0.006313  -0.016943  -0.014548  -0.038664  -0.005120   0.007539  -0.006778   0.001559  -0.019351
50.520000  -0.015177   0.000000   0.007267   0.003905   0.017915  -0.000415  -0.012642   0.014893  -0.002957   0.023119   0.015736  -0.001244  -0.017016   0.005880  -0.001292   0.006764
50.530000   0.000000  -0.031089  -0.014581  -0.011390  -0.012465   0.008103  -0.000844   0.012032  -0.001351  -0.022225  -0.019689   0.008385   0.016273   0.002935  -0.011356  -0.007417
50.540000   0.000000   0.000388  -0.001553  -0.000804  -0.000004  -0.000924   0.012421   0.008059  -0.003061  -0.001979  -0.003747  -0.000133  -0.010224   0.003159  -0.009990   0.001853
50.550000   0.004353   0.003451  -0.009745   0.000000  -0.012408  -0.000030  -0.004714  -0.013430  -0.005991   0.004328  -0.019496  -0.017613   0.010417   0.005190  -0.006829   0.001783
50.560000   0.015518   0.011461   0.012199   0.000000   0.026224   0.015190   0.000129   0.013906   0.006563  -0.010279  -0.000029  -0.011863   0.011715   0.004176   0.004958  -0.016469
51.520000  -0.025081   0.000000  -0.026463  -0.022237   0.026252   0.017828   0.002297  -0.004366  -0.019250  -0.001277  -0.028559  -0.001502   0.011145  -0.016159   0.000374  -0.000461
51.530000   0.000000   0.000526   0.004708  -0.001542  -0.005183  -0.006632   0.020042   0.010914   0.005202   0.012096  -0.003234  -0.017663  -0.014154  -0.013682  -0.001135  -0.009418
51.540000   0.000000  -0.011948  -0.032304  -0.006184   0.001451  -0.017546   0.002048  -0.009498  -0.009696   0.003146  -0.023779  -0.004815   0.001433  -0.008624  -0.011297  -0.005012
51.550000  -0.002596  -0.006946  -0.003546   0.000000  -0.015985  -0.034272   0.011047  -0.018965  -0.024378  -0.025335  -0.017737  -0.030032  -0.007029  -0.020047  -0.013806  -0.033907
51.560000   0.001137   0.017648   0.005449   0.000000   0.010607  -0.015733  -0.003217  -0.003496  -0.002145   0.014596   0.014087  -0.001221   0.006806   0.007947   0.025672  -0.022064
52.530000  -0.045664  -0.043367  -0.012068  -0.046430   0.000000  -0.053107  -0.053386  -0.017245  -0.043165  -0.021353   0.002107  -0.042544  -0.018917  -0.016147  -0.025085  -0.047124
52.540000   0.019260   0.023635   0.033388   0.032909   0.000000   0.038384   0.017172   0.026902   0.023807   0.026898   0.019636   0.044982   0.025502   0.024778   0.019066   0.002129
52.550000  -0.019856  -0.007159  -0.002277  -0.015422  -0.001621   0.014982  -0.000865   0.000000   0.013470   0.008503   0.014897   0.022780   0.018231   0.001669   0.000334   0.010823
52.560000   0.016459   0.002128   0.014809   0.015928   0.005866   0.033986   0.006320   0.000000  -0.008675   0.010537   0.024700  -0.014320   0.015566  -0.001203   0.009994   0.002125
53.540000   0.000000  -0.055411  -0.042090  -0.027243  -0.040774  -0.041970  -0.030169  -0.044950  -0.044465  -0.031217  -0.039628  -0.046221  -0.048079  -0.001711  -0.054858  -0.024795
53.550000  -0.002373  -0.017326  -0.040730   0.000000  -0.022430  -0.010586  -0.016772  -0.023121  -0.003788  -0.027328  -0.024505  -0.029062  -0.008364  -0.000309  -0.009542   0.000469
53.560000  -0.026338  -0.035316  -0.009126   0.000000  -0.002951   0.000702  -0.022227  -0.004147  -0.001017  -0.015345  -0.000806  -0.023655  -0.020687  -0.024574   0.006665  -0.022586
54.550000  -0.006725  -0.038486  -0.004979   0.000000  -0.009797  -0.017886   0.002212  -0.016539  -0.005724  -0.006434   0.041364  -0.020358  -0.016047  -0.014578  -0.032855  -0.002327
54.560000  -0.026698  -0.013441  -0.023663   0.000000  -0.020213  -0.015949  -0.005730  -0.018493  -0.022209  -0.000182  -0.006684  -0.064864  -0.031441  -0.013154  -0.005598  -0.021341
55.560000  -0.032546  -0.016238  -0.032095  -0.000191  -0.016475  -0.023049  -0.021553  -0.030856  -0.007625  -0.018763  -0.003651  -0.028710  -0.007197  -0.007376  -0.038455   0.000000
