# Supplementary material for: Mapping DNA sequence to transcription factor binding energy in vivo
Source: PLoS Comput Biol. 2019 Feb 4;15(2):e1006226. doi: 10.1371/journal.pcbi.1006226 (PMC6375646; doi:10.1371/journal.pcbi.1006226)
Supplement: S1 Models — (GZ) [file pcbi.1006226.s013.tar.gz › S1_Models/O2_full_R30_split1_au]

pos	val_A	val_C	val_G	val_T
0	0.0	-0.017088999999999993	0.0016530000000000017	-0.348219
1	0.0	-0.050494000000000004	0.0009060000000000006	-0.002288
2	0.0	0.055182999999999996	-0.037083000000000005	0.024957
3	-0.139635	-0.15484299999999998	-0.13227	0.0
4	-0.412343	-0.23251799999999997	0.0	-0.383955
5	-0.153025	-0.400377	-0.108986	0.0
6	-0.42100099999999996	-0.398694	0.0	-0.423593
7	0.0	-0.12440899999999999	-0.138717	-0.133778
8	-0.367743	-0.01975799999999997	0.0	-0.39362699999999995
9	-0.669246	0.0	0.03995700000000002	-0.225002
10	-0.16658	-0.098848	0.0	-0.197944
11	0.0	0.015449999999999997	0.04976599999999999	0.042397
12	-0.026320999999999997	-0.09545799999999999	0.0	-0.099322
13	-0.15673700000000002	-0.087064	-0.103003	0.0
14	0.0	-0.036732	-0.023794	-0.09764500000000001
15	0.0	-0.014522	-0.08833099999999999	-0.085759
16	-0.145346	0.0	-0.136743	-0.092143
17	0.0	0.051197	-0.107537	-0.106483
18	0.0	0.051621	0.0045590000000000006	0.027972
19	0.017207	0.0	0.060781	0.07374
20	-0.018472000000000002	0.0	-0.018873	-0.080295
