# Supplementary material for: Mapping DNA sequence to transcription factor binding energy in vivo
Source: PLoS Comput Biol. 2019 Feb 4;15(2):e1006226. doi: 10.1371/journal.pcbi.1006226 (PMC6375646; doi:10.1371/journal.pcbi.1006226)
Supplement: S1 Models — (GZ) [file pcbi.1006226.s013.tar.gz › S1_Models/Q21A_op_R130_split3_au]

pos	val_A	val_C	val_G	val_T
0	-0.0	2.1735112027936334	0.9953956371741581	3.2777318107483993
1	-0.0	1.2805082816890356	-0.033528760777270655	-0.6732595423145904
2	0.4194640434401142	2.3899962478323755	2.532856456139155	-0.0
3	5.623124339560861	4.052877592383648	4.637503703640499	-0.0
4	5.067586876249245	4.059107256395135	-0.0	5.57963486938853
5	2.5644774878288974	3.9545198077470025	-0.9541515472552896	-0.0
6	-0.5008886221051576	2.0015623465416184	-0.0	2.6604210666291133
7	-0.0	3.9854993022214695	2.9286173877306854	2.286995759664134
8	4.222344712566047	1.37081308601815	-0.0	4.203402482157135
9	5.909840827113927	-0.0	2.367002203432253	6.090484200888747
10	4.4526734554080925	3.5336376294099643	-0.0	4.5100910361752105
11	0.19227545644125654	-0.4420022587662251	-0.0	-1.3093436912598202
12	-0.0	4.13256326754413	0.41142794569087915	2.599289323036718
13	5.110958168513499	2.9384430366593715	4.493934427885257	-0.0
14	-0.0	0.508553303571865	0.8407851682928666	1.8794339198232017
15	-0.0	-0.020985019962813403	-0.9632005985023276	0.6748971504693715
16	7.063206562270421	-0.0	3.419410239974409	4.878400927976288
17	-0.0	2.506604077987768	3.0059563872879247	3.1430596432155253
18	-0.0	1.9465083239360397	2.1876419040879815	0.07926361120306429
19	-0.860132580100899	0.1388928071070522	1.0989363672078947	-0.0
20	-1.0095601035850996	-3.259262291971796	-1.1707885353187022	-0.0
