# Supplementary material for: Mapping DNA sequence to transcription factor binding energy in vivo
Source: PLoS Comput Biol. 2019 Feb 4;15(2):e1006226. doi: 10.1371/journal.pcbi.1006226 (PMC6375646; doi:10.1371/journal.pcbi.1006226)
Supplement: S1 Models — (GZ) [file pcbi.1006226.s013.tar.gz › S1_Models/lac_upstream_split3_au]

  pos      val_A      val_C      val_G      val_T
    0  -0.025119   0.008024  -0.000429   0.017524
    1  -0.041103   0.028566   0.005950   0.006587
    2  -0.001830   0.008260   0.035347  -0.041776
    3  -0.000562   0.079023   0.082165  -0.160626
    4   0.044761   0.171004  -0.309599   0.093833
    5   0.025495   0.104084   0.082245  -0.211824
    6   0.071568   0.070850  -0.225963   0.083545
    7  -0.279667   0.186147   0.043888   0.049632
    8   0.011637  -0.029103  -0.133429   0.150895
    9   0.099737  -0.298762  -0.078287   0.277312
   10   0.006304   0.164446  -0.364040   0.193290
   11   0.037754   0.001934  -0.020937  -0.018751
   12  -0.084856   0.038429  -0.057699   0.104126
   13   0.055947  -0.003066   0.082419  -0.135300
   14  -0.049399  -0.021488   0.031919   0.038968
   15  -0.039737  -0.021661   0.036099   0.025299
   16   0.096353  -0.181664   0.051536   0.033775
   17  -0.123375   0.022813   0.085295   0.015268
   18  -0.026935   0.021134  -0.004014   0.009816
   19   0.042268  -0.029223   0.032748  -0.045793
   20   0.024027  -0.046484   0.071145  -0.048688
