# Supplementary material for: Mapping DNA sequence to transcription factor binding energy in vivo
Source: PLoS Comput Biol. 2019 Feb 4;15(2):e1006226. doi: 10.1371/journal.pcbi.1006226 (PMC6375646; doi:10.1371/journal.pcbi.1006226)
Supplement: S1 Models — (GZ) [file pcbi.1006226.s013.tar.gz › S1_Models/O3_full_R30_split3_au]

pos	val_A	val_C	val_G	val_T
0	-0.005130000000000003	0.070935	0.0	0.09001899999999999
1	-0.028413999999999995	-0.32659000000000005	0.0	0.0035480000000000095
2	-0.055315	0.0	-0.215283	-0.024434000000000004
3	0.0	-0.05013700000000001	0.077562	-0.08885699999999999
4	0.03094700000000001	0.199068	0.0	0.108141
5	0.134857	0.36971299999999996	-0.159194	0.0
6	0.204526	0.304261	0.0	0.202069
7	0.0	0.12261	0.00502	-0.068394
8	0.0036650000000000155	0.183751	0.0	0.166364
9	-0.090303	0.0	-0.228151	-0.054814999999999996
10	0.087908	0.145647	0.0	0.151056
11	0.013836000000000001	0.0	-0.068264	0.051264
12	0.0	0.102633	0.012427	0.09187600000000001
13	0.0	-0.0017640000000000017	-0.05775600000000001	-0.37494
14	-0.056753	0.0	-0.0019600000000000034	-0.016908000000000003
15	-0.046700000000000005	0.125297	0.0	-0.004518000000000001
16	0.017074999999999993	0.0	-0.255506	0.043378
17	0.0	-0.29945399999999994	0.04251	0.061217
18	0.0	-0.066892	-0.063314	-0.170946
19	-0.03493	0.049144999999999994	-0.069995	0.0
20	0.008505999999999986	-0.59351	-0.110408	0.0
