# Supplementary material for: Mapping DNA sequence to transcription factor binding energy in vivo
Source: PLoS Comput Biol. 2019 Feb 4;15(2):e1006226. doi: 10.1371/journal.pcbi.1006226 (PMC6375646; doi:10.1371/journal.pcbi.1006226)
Supplement: S1 Models — (GZ) [file pcbi.1006226.s013.tar.gz › S1_Models/O1_op_R130_split3]

pos	val_A	val_C	val_G	val_T
0	0.0	0.05802500000000001	-0.025684999999999993	0.099332
1	0.0	0.13264399999999998	-0.012892	0.017056999999999996
2	0.024748	0.065508	0.0994	0.0
3	0.11845200000000003	0.21289200000000003	0.238908	0.0
4	0.39920999999999995	0.398831	0.0	0.43565499999999996
5	0.15596599999999997	0.296579	0.222991	0.0
6	0.355827	0.395242	0.0	0.301487
7	0.0	0.523367	0.354457	0.34791200000000005
8	0.2458	0.126965	0.0	0.252667
9	0.44186400000000003	0.0	0.202252	0.493956
10	0.39464	0.333065	0.0	0.401935
11	0.070331	-0.062335	0.0	-0.016904000000000002
12	0.0	0.124751	-0.02336299999999998	0.219592
13	0.249618	0.03836700000000001	0.186475	0.0
14	0.0	-0.096452	0.094078	0.041714
15	0.0	0.029307	0.008635	0.094689
16	0.189186	0.0	0.17455099999999998	0.241363
17	0.0	0.13887500000000003	0.26441200000000004	0.12776800000000002
18	0.0	0.08138899999999999	0.082781	0.001350999999999998
19	0.11344399999999999	0.094335	0.120365	0.0
20	-0.11857999999999999	-0.084228	0.007184000000000003	0.0
