# Supplementary material for: Mapping DNA sequence to transcription factor binding energy in vivo
Source: PLoS Comput Biol. 2019 Feb 4;15(2):e1006226. doi: 10.1371/journal.pcbi.1006226 (PMC6375646; doi:10.1371/journal.pcbi.1006226)
Supplement: S1 Models — (GZ) [file pcbi.1006226.s013.tar.gz › S1_Models/O1_full_R30_split1_au]

pos	val_A	val_C	val_G	val_T
0	0.0	0.010154999999999997	-0.03170200000000001	0.12923099999999998
1	0.0	0.111627	-0.0024269999999999986	-0.005256
2	0.021540000000000004	0.046830000000000004	0.027677	0.0
3	0.15487	0.323729	0.20610499999999998	0.0
4	0.42532800000000004	0.390017	0.0	0.550631
5	0.276189	0.326909	0.191706	0.0
6	0.371838	0.32509699999999997	0.0	0.352229
7	0.0	0.413842	0.36722099999999996	0.37902899999999995
8	0.15798900000000002	0.14283700000000002	0.0	0.357741
9	0.525377	0.0	0.215358	0.308877
10	0.26677799999999996	0.312177	0.0	0.330078
11	0.058541	-0.032325	0.0	0.09282399999999999
12	0.0	0.24733900000000003	0.001360000000000014	0.203885
13	0.211835	0.126367	0.20237100000000002	0.0
14	0.0	-0.0199	0.054276000000000005	0.08541599999999999
15	0.0	0.025688000000000002	0.08627699999999999	0.15257199999999999
16	0.135253	0.0	0.18662	0.14849800000000002
17	0.0	0.187062	0.20793899999999998	0.21597899999999998
18	0.0	0.113043	0.129125	0.012083999999999998
19	-0.053267999999999996	0.066886	0.052557999999999994	0.0
20	-0.028522000000000006	-0.180366	-0.04972800000000001	0.0
