# Supplementary material for: Mapping DNA sequence to transcription factor binding energy in vivo
Source: PLoS Comput Biol. 2019 Feb 4;15(2):e1006226. doi: 10.1371/journal.pcbi.1006226 (PMC6375646; doi:10.1371/journal.pcbi.1006226)
Supplement: S1 Models — (GZ) [file pcbi.1006226.s013.tar.gz › S1_Models/O1_full_R130_split2_kBT]

pos	val_A	val_C	val_G	val_T
0	0.0	0.32624744479800005	-0.09324284482699996	1.1265539867999999
1	0.0	0.679741525771	0.26628326371899996	-0.08358512626200001
2	0.07609634784399999	0.503841558924	0.7444320540359999	0.0
3	1.9117966459900002	2.2264872007510004	2.2320552262030002	0.0
4	4.76821528436	4.772941631546	0.0	5.882974984689
5	2.692388493223	3.606969045955	2.227792881138	0.0
6	3.5581732880209995	3.5478465431419997	0.0	3.533181917969
7	0.0	4.6350035126449995	3.7085423474660004	4.190467899233
8	2.0181502484219997	1.430507748296	0.0	3.320550248334
9	5.566191025009999	0.0	1.92237157805	4.5040577978
10	3.771398448741	3.8380313114659996	0.0	5.301580327076
11	0.7502482666689999	-0.04734979783600002	0.0	0.35131435007899997
12	0.0	1.0249159408069999	0.12605750645399993	2.135499622047
13	2.282048757054	0.816266056815	2.3078062701429998	0.0
14	0.0	-0.115525737382	0.930669556509	1.341840180197
15	0.0	0.5235562536930001	1.532534261181	1.5516986278529998
16	1.5661582288329998	0.0	1.7194623714619999	1.8231182871439997
17	0.0	1.826895048594	2.386686630713	1.813180009157
18	0.0	0.9176235433859998	1.348983654711	0.9896086166229998
19	0.02569276860700004	0.739187750994	0.527257479914	0.0
20	0.31900685356100006	-1.4328601311419997	0.20065394046499996	0.0
