# Supplementary material for: Mapping DNA sequence to transcription factor binding energy in vivo
Source: PLoS Comput Biol. 2019 Feb 4;15(2):e1006226. doi: 10.1371/journal.pcbi.1006226 (PMC6375646; doi:10.1371/journal.pcbi.1006226)
Supplement: S1 Models — (GZ) [file pcbi.1006226.s013.tar.gz › S1_Models/O1_full_R130_split3_kBT]

pos	val_A	val_C	val_G	val_T
0	0.0	0.11265876802400007	0.05054295052400004	1.2755331284959999
1	0.0	0.99158930354	0.5737292974599999	0.180638318696
2	0.517929968424	0.48761744948399993	0.3909376304239999	0.0
3	1.6091033505799999	2.1535360678039996	2.739633314704	0.0
4	4.121519765572	5.9720079436599995	0.0	4.654810285488
5	2.61156982394	3.266673603028	2.05495688508	0.0
6	3.832418947412	3.525318345692	0.0	3.828719605392
7	0.0	4.995160794139999	3.614875551012	4.23668525192
8	2.035046695044	1.435963101232	0.0	3.89860956254
9	6.082866733328	0.0	2.7833959786599998	3.815523445052
10	4.013532107024	3.7778232848839997	0.0	4.564623639884
11	1.178367425708	0.280586810108	0.0	0.6377665642479999
12	0.0	2.5683482577719996	0.113531150172	2.305363689992
13	2.324975724104	0.30236323537200005	2.178271966684	0.0
14	0.0	0.12469543310399994	0.6330623263359999	1.4806202329599998
15	0.0	0.329263525404	0.911352231548	1.4288294446799998
16	1.069407999704	0.0	2.3060483443360003	1.6730081036239999
17	0.0	1.64830533318	2.510285152276	1.865926029264
18	0.0	1.1173117181599999	1.2795747976879999	0.055556387171999955
19	0.13122173499600004	0.933272213368	0.783686282016	0.0
20	1.0192184191640001	-1.173718401856	0.14394305442	0.0
