# Supplementary material for: Mapping DNA sequence to transcription factor binding energy in vivo
Source: PLoS Comput Biol. 2019 Feb 4;15(2):e1006226. doi: 10.1371/journal.pcbi.1006226 (PMC6375646; doi:10.1371/journal.pcbi.1006226)
Supplement: S1 Models — (GZ) [file pcbi.1006226.s013.tar.gz › S1_Models/O1_full_R130_weighted_kBT]

pos	val_A	val_C	val_G	val_T
0	0.0	0.44847522	-0.05085702	1.43729874
1	0.0	1.3642875	0.37392030000000004	0.36640692
2	0.34633908	0.72277992	0.89531028	0.0
3	2.2654227600000003	2.5080217200000003	2.55233016	0.0
4	5.34834468	5.5563435000000005	0.0	5.41257624
5	3.07501056	4.03186302	2.48667552	0.0
6	4.13086356	3.98300796	0.0	3.7910368800000005
7	0.0	5.52930498	4.17026358	4.5688104
8	2.3793777	1.7975188800000002	0.0	3.75521868
9	6.6580245	0.0	2.3054016600000002	4.51925586
10	4.37779206	4.55870412	0.0	5.82253182
11	0.9381956400000001	-0.07770258000000001	0.0	0.18226278
12	0.0	1.6817308199999998	0.11980404	2.57608836
13	2.85584418	1.0441548	2.58263694	0.0
14	0.0	-0.042740639999999996	0.9904878	1.4059909800000001
15	0.0	0.7241668200000001	1.44149562	1.8082522799999998
16	1.8394032599999999	0.0	2.01386322	2.12391072
17	0.0	2.1716200800000003	2.78159076	2.0647926
18	0.0	1.309113	1.6457679	0.3543831
19	-0.22780134	0.98279352	0.80769438	0.0
20	-0.0668124	-1.2779499600000002	-0.1872918	0.0
