# Supplementary material for: Mapping DNA sequence to transcription factor binding energy in vivo
Source: PLoS Comput Biol. 2019 Feb 4;15(2):e1006226. doi: 10.1371/journal.pcbi.1006226 (PMC6375646; doi:10.1371/journal.pcbi.1006226)
Supplement: S1 Models — (GZ) [file pcbi.1006226.s013.tar.gz › S1_Models/Q21M_op_R130_split1_au]

pos	val_A	val_C	val_G	val_T
0	-0.0	0.5632030015416569	0.8480441598038643	1.1905839452256604
1	-0.0	1.5573000837245345	1.416522240008251	0.5511868173918151
2	-0.18784777639910566	0.9270394444926386	0.3690853425632765	-0.0
3	2.4478197528598113	1.4489580834976934	2.5301790455295325	-0.0
4	6.287985392650795	6.2909174462995585	-0.0	5.327620016953911
5	3.922132246704175	4.216646564102257	2.4230020130470664	-0.0
6	3.4911727184368653	4.146787768015432	-0.0	1.6646603695600486
7	-0.0	3.486303415055884	4.034558178798936	3.1831238319636896
8	1.9577348391841847	1.0945199196530149	-0.0	3.8315265531473073
9	4.526606521257216	-0.0	1.9760863535393898	4.469837250388084
10	5.430791654719765	3.7136030204611155	-0.0	6.6155507612235525
11	0.5891987986239943	-2.4117712004102856	-0.0	0.3813109591166014
12	-0.0	1.1303459501738393	0.49799098690711263	1.8263552745742044
13	3.7419680216078546	0.9429170385816998	3.3349099663880524	-0.0
14	-0.0	-0.03123160716941439	1.8822344577285341	2.061037372202214
15	-0.0	1.683417659197002	2.655066205631537	2.4172818905269344
16	3.0732372677611606	-0.0	4.036377622804196	4.052045784489773
17	-0.0	3.1066286465914943	3.710029580076685	2.428735225092415
18	-0.0	1.9768848145776687	1.2694745137126933	-0.05344453146383859
19	0.017749396195191034	1.1139578646012882	0.8542878633327037	-0.0
20	0.11266154354867969	-1.3280894076375205	0.360210644465681	-0.0
