# Supplementary material for: Mapping DNA sequence to transcription factor binding energy in vivo
Source: PLoS Comput Biol. 2019 Feb 4;15(2):e1006226. doi: 10.1371/journal.pcbi.1006226 (PMC6375646; doi:10.1371/journal.pcbi.1006226)
Supplement: S1 Models — (GZ) [file pcbi.1006226.s013.tar.gz › S1_Models/Q21A_op_R130_split2_au]

pos	val_A	val_C	val_G	val_T
0	-0.0	1.8437935472183742	-0.8177229256358248	4.301819360152682
1	-0.0	2.168553429227578	0.8688349606708836	-1.0207609585424635
2	0.4632115218708598	1.0768692994545868	-0.8469870029157751	-0.0
3	2.4800478580022056	2.6812753828558313	3.742703137665971	-0.0
4	5.914564225836553	5.285360451220706	-0.0	8.216381493004654
5	2.5904366230421605	4.951112810664462	2.115578659945669	-0.0
6	-1.1333432237235685	1.453524609406403	-0.0	2.985597414343523
7	-0.0	2.2483376446791024	5.339327518185515	1.351509444111633
8	4.087744191615175	2.811248970584628	-0.0	3.2907550649326054
9	5.687275830258308	-0.0	2.942876387784928	2.9584049760857702
10	6.268466324006755	4.514362560337638	-0.0	3.945445222140867
11	1.960327594399806	-0.19997409620153964	-0.0	0.10342527252836661
12	-0.0	2.656415714589461	0.5704841240118789	4.606489566265953
13	4.931945797526315	1.2869404597979295	3.892174504427216	-0.0
14	-0.0	-0.3925668903407956	1.1837240920449108	3.2989197599024425
15	-0.0	-0.9866050277731223	-1.2208220984003977	0.6866699965677312
16	3.4630318696693023	-0.0	2.076792006656122	3.399141825875479
17	-0.0	3.160659616084855	5.3408943040006225	2.8760268596736798
18	-0.0	0.9445455330031283	3.569033634426956	1.2402328337764505
19	0.2544460163734399	2.8552234257953097	1.1180235401980743	-0.0
20	-1.2883505670315263	-4.637128933316942	-0.33170596578951306	-0.0
