# Supplementary material for: Mapping DNA sequence to transcription factor binding energy in vivo
Source: PLoS Comput Biol. 2019 Feb 4;15(2):e1006226. doi: 10.1371/journal.pcbi.1006226 (PMC6375646; doi:10.1371/journal.pcbi.1006226)
Supplement: S1 Models — (GZ) [file pcbi.1006226.s013.tar.gz › S1_Models/purR_mid-RNAP_split3_au]

pos	val_A	val_C	val_G	val_T
0	0.0	0.39622179873942925	0.12605908176816963	0.8692804117384295
1	0.9787876182744341	0.0	0.7114176540696198	1.0126978964773499
2	4.672022585986741	3.4693693504813443	0.0	3.960039158727368
3	0.8754196527336325	0.0	1.5901236063948019	1.5324628919496597
4	0.0	4.924694484985393	5.34237955175315	5.552136952422588
5	0.0	4.5829674783739724	5.650220355616539	5.851671724351291
6	0.0	1.4007581160113913	3.0203019282734016	0.3880602195340415
7	5.785091053871941	0.0	4.7442609883636315	5.561562493009341
8	5.860880585844094	3.4100715051041477	0.0	6.060008673182622
9	0.2756037697748514	1.15810160624413	0.3229842649848892	0.0
10	1.8044794189469215	2.1617350939579736	1.3285076759070602	0.0
11	1.081180527892468	1.0726337414089497	0.6150074949900484	0.0
12	0.9945088903131304	1.427590210478661	0.0	1.8659320175361602
13	4.495080030323035	0.0	5.8045079082352	2.459981829050427
14	1.33729521693941	0.0	0.7137409354658436	0.4870946031958762
15	0.8606012102530541	0.0	1.2396451719333563	0.16482056413003993
