# Supplementary material for: Mapping DNA sequence to transcription factor binding energy in vivo
Source: PLoS Comput Biol. 2019 Feb 4;15(2):e1006226. doi: 10.1371/journal.pcbi.1006226 (PMC6375646; doi:10.1371/journal.pcbi.1006226)
Supplement: S1 Models — (GZ) [file pcbi.1006226.s013.tar.gz › S1_Models/O1_op_R130_split2]

pos	val_A	val_C	val_G	val_T
0	0.0	0.019003999999999993	0.061919999999999996	0.14238699999999999
1	0.0	0.10316899999999998	0.025441999999999996	-0.019455000000000004
2	-0.0034439999999999996	-0.055242	0.035826000000000004	0.0
3	0.191047	0.115421	0.193024	0.0
4	0.339381	0.40556400000000004	0.0	0.458006
5	0.287223	0.365775	0.252522	0.0
6	0.390328	0.352202	0.0	0.338794
7	0.0	0.396275	0.270325	0.302883
8	0.19955900000000001	0.175355	0.0	0.360262
9	0.3521	0.0	0.158583	0.44893700000000003
10	0.364488	0.403301	0.0	0.482278
11	0.09709899999999999	-0.058011999999999994	0.0	0.029285
12	0.0	0.145759	-0.005817000000000003	0.207926
13	0.227576	0.04627100000000001	0.173045	0.0
14	0.0	-0.087067	0.10809099999999999	0.12682000000000002
15	0.0	0.078314	0.14034	0.187602
16	0.165325	0.0	0.22555000000000003	0.193533
17	0.0	0.172847	0.252898	0.198415
18	0.0	-0.0026460000000000025	0.156059	0.0018430000000000044
19	-0.006281000000000002	0.12077299999999999	0.01894	0.0
20	-0.013833999999999999	-0.14740999999999999	-0.040584	0.0
