# Supplementary material for: Mapping DNA sequence to transcription factor binding energy in vivo
Source: PLoS Comput Biol. 2019 Feb 4;15(2):e1006226. doi: 10.1371/journal.pcbi.1006226 (PMC6375646; doi:10.1371/journal.pcbi.1006226)
Supplement: S1 Models — (GZ) [file pcbi.1006226.s013.tar.gz › S1_Models/O1_full_R130_split1_kBT]

pos	val_A	val_C	val_G	val_T
0	0.0	-0.785857242684	0.177809717096	1.6924788745159998
1	0.0	-0.06999035827599999	0.24204859168999998	0.27088985096999996
2	0.6555349943559999	0.6725882273139998	-0.06231053458399999	0.0
3	3.1189809730439997	2.8155944008619995	3.2111388573479998	0.0
4	6.748368394473999	6.954113889453999	0.0	7.252050805085998
5	3.271235992964	4.509800397299999	2.764803601816	0.0
6	5.031391217744	4.001657652404	0.0	5.2207709749
7	0.0	7.426272132945999	7.068154240827999	6.120232596434
8	2.59017983778	2.113276201046	0.0	4.939317174309999
9	9.347167073689999	0.0	3.0980878282399997	7.043672706788
10	6.342025233932	6.271867193916	0.0	8.353166487144
11	1.6762808184319995	5.239735779694	0.0	0.20428666384199956
12	0.0	3.723859313746	0.3977075509320003	3.29444314578
13	3.7845265672779997	2.04932238541	3.6691447619839996	0.0
14	0.0	0.13020487111000012	2.370064017682	2.035388032816
15	0.0	0.678825988042	1.573709898074	2.131536742532
16	3.0156387166819996	0.0	2.6246887398719996	3.0551948391479997
17	0.0	2.42015055342	3.7273806302859995	2.56796200723
18	0.0	1.4717426319799998	1.8703221279599997	0.7128821494359999
19	0.10319134279600001	1.010852601416	0.926575758892	0.0
20	-0.260476814916	-0.55569728636	-1.8631788858359997	0.0
