# Supplementary material for: Mapping DNA sequence to transcription factor binding energy in vivo
Source: PLoS Comput Biol. 2019 Feb 4;15(2):e1006226. doi: 10.1371/journal.pcbi.1006226 (PMC6375646; doi:10.1371/journal.pcbi.1006226)
Supplement: S1 Models — (GZ) [file pcbi.1006226.s013.tar.gz › S1_Models/O2_full_R62_split2_au]

pos	val_A	val_C	val_G	val_T
0	0.0	-0.03508899999999999	0.0024180000000000174	-0.28085
1	0.0	-0.044142	-0.012978	0.0029789999999999973
2	0.0	0.037506	-0.024924	0.028022000000000002
3	-0.13984700000000003	-0.23425500000000002	-0.15638200000000002	0.0
4	-0.48722800000000005	-0.24305300000000005	0.0	-0.40853900000000004
5	-0.24156699999999998	-0.355561	-0.14507199999999998	0.0
6	-0.5042599999999999	-0.662553	0.0	-0.41112
7	0.0	-0.206584	-0.212599	-0.200712
8	-0.20042900000000002	-0.042982000000000006	0.0	-0.414601
9	-0.508132	0.0	-0.10768299999999997	-0.458109
10	-0.2059	-0.147264	0.0	-0.284348
11	0.0	0.034788	0.066835	0.053013
12	-0.007241000000000004	-0.106598	0.0	-0.143617
13	-0.18253399999999997	-0.137598	-0.141708	0.0
14	0.0	-0.047899000000000004	-0.046937000000000006	-0.064652
15	0.0	-0.050968999999999993	-0.06293299999999999	-0.094915
16	-0.135749	0.0	-0.145115	-0.21695199999999998
17	0.0	-0.09654	-0.14591700000000002	-0.11791900000000001
18	0.0	0.037273	0.007097999999999999	0.00011299999999999852
19	0.044566999999999996	0.0	0.048942	0.094487
20	0.003617000000000002	0.0	0.0012330000000000015	-0.087319
