# Supplementary material for: Mapping DNA sequence to transcription factor binding energy in vivo
Source: PLoS Comput Biol. 2019 Feb 4;15(2):e1006226. doi: 10.1371/journal.pcbi.1006226 (PMC6375646; doi:10.1371/journal.pcbi.1006226)
Supplement: S1 Models — (GZ) [file pcbi.1006226.s013.tar.gz › S1_Models/O1_twopoint_R130_unweighted]

# Convert energies to kBT with multiplier 0.34184939991 after summing
pos        val_AA     val_AC     val_AG     val_AT     val_CA     val_CC     val_CG     val_CT     val_GA     val_GC     val_GG     val_GT     val_TA     val_TC     val_TG     val_TT
36.370000   0.000000   0.477473   0.676906   0.677563  -0.100319  -0.754418  -0.955459   0.917219  -1.047477   1.060747   0.058773  -0.574625   0.114617   2.062895  -0.113391   0.014093
36.380000  -0.927836  -0.512057  -0.096523   0.000000   0.438189  -0.101643  -0.357698   0.514148  -0.523336  -0.403343   1.961638   0.184090   0.333976  -0.037220  -0.679450   0.421603
36.390000  -1.054423  -1.245213  -0.164274   0.000000  -0.433989  -2.087232  -0.559494  -0.783407  -0.942561  -0.468339  -0.143980  -0.855712  -0.961150  -1.101375  -0.936656  -0.574426
36.400000   0.651022   0.233255   0.000000   0.175788  -1.338164  -0.309470  -0.577340   1.654992  -1.121764   0.682052  -0.061632  -0.233210  -0.988927   0.233546   1.218438  -0.381362
36.410000  -0.350552  -0.121068   0.476750   0.000000  -1.247691   0.244964  -0.214226   0.585413   1.420914   0.059727   0.348933   0.479268   1.250757  -0.005295  -0.027460   0.008384
36.420000   0.015290  -0.563916   0.000000  -0.193087  -0.313998  -0.536256  -0.658950  -0.152284  -1.410363  -0.298189  -0.316144   0.218570   0.455908   0.595957   0.577623  -0.209746
36.430000   0.000000   0.683059   0.335396   0.137915   0.512520   1.096434   1.107614   0.599558   0.642688  -1.621520   0.958969   0.536443   1.971365   0.454582   0.346933   0.519230
36.440000  -0.528492  -0.400143   0.000000  -1.285000  -1.537983  -2.022760  -0.789766  -1.381749  -0.573426  -0.093067  -0.132017  -0.636949  -0.593613   1.324726  -1.981946  -2.218346
36.450000  -0.504161   0.000000  -0.072089  -0.053383  -0.023326  -0.110872  -0.626679  -0.383621   1.489118   0.240071   0.222069   0.030799   0.184125  -0.024480   0.546208  -0.860724
36.460000   1.549347   0.838265   0.000000   1.308591   0.650207   1.133176   1.594731   0.880370   0.913765   2.046803   0.740297   1.252522   0.591472   0.709631   0.827250   0.856071
36.470000   1.066741   0.989010   0.000000   1.071285   3.516575   0.371644   1.226184   1.224934   1.523917   1.054933   1.065458   1.017506   1.038053   1.330958   0.648782   0.740123
36.480000   0.000000  -0.259957  -0.868509  -0.630773  -1.089967  -0.263246   0.347901  -0.593711   0.294336   0.099548  -0.893022  -0.513493  -0.380721   0.334553  -0.889590  -3.019202
36.490000   0.941699   1.335588   0.966370   0.000000   0.686040   0.645466   0.845499   0.983355   0.645130   1.475038   0.527412  -0.199087   0.053108   0.716830   1.139050   0.742366
36.500000   0.000000  -0.464827   0.010553  -0.498161  -0.316473  -1.254936   0.084442   1.184687  -1.109290  -1.192403  -0.059905   0.550806  -0.140998  -0.086894   0.633964  -0.026951
36.510000   0.000000  -1.319574  -1.007434  -1.151760  -0.832646  -0.339158  -1.232618  -0.919039  -1.084412  -0.434727  -0.214579  -1.154548  -1.740173  -0.934425  -1.093411  -1.565050
36.520000   0.663406   0.000000   0.655037   0.861767   0.464005   0.861666   0.691221   0.948496   0.480709   0.030527   1.022727   0.653025   0.739122   0.374741   0.602142   0.047770
36.530000   0.000000  -1.300856  -1.266571   0.290948  -0.557656  -1.356937  -0.371249  -0.777640  -0.493280   0.119529   0.378400  -0.482852  -0.507645  -0.614168   0.174089  -1.442524
36.540000   0.000000   3.475960  -0.165197  -0.225724  -0.776006  -1.356589  -0.029945   0.478926  -0.376821  -0.195465   0.231412   0.318525   1.136005   0.057118  -0.586725  -0.424706
36.550000   1.751019   0.527612   0.404305   0.000000   0.918693   0.463781  -0.421586   0.098323   1.335354   0.173101   0.228269   0.134997  -0.457984   2.008312  -0.098413  -0.108363
36.560000   1.666004   1.225915   0.522042   0.000000   0.631487   1.761549   1.036547   0.958104   0.933016   0.718923   0.837409   1.011811   0.786205   1.062530   0.944770   1.672150
37.380000  -0.189674  -0.704406  -0.339549   0.000000  -0.751987  -0.851260  -0.531211  -0.884959  -0.489677  -0.516999   0.187316  -0.481079  -0.500916  -0.663926  -1.324130  -0.844147
37.390000   0.206231  -0.535665   0.397029   0.000000   1.414765   0.087606  -0.298270   0.350517  -0.109978   1.295965   0.421376   0.112023   1.122510   0.798343   1.587496  -0.510404
37.400000  -0.430380  -0.366885   0.000000  -0.091545   0.721690  -0.722315  -1.408128  -0.442753  -1.265811  -0.238590  -2.318880  -0.614780  -0.512528  -0.845739  -0.535137  -1.127850
37.410000  -0.424067   0.278791   0.016336   0.000000   0.191834   0.797458  -0.552108   0.711792   1.175497  -0.063125   0.299221   0.044289   0.253030   1.580721   0.823494  -0.389153
37.420000   1.000582  -0.189521   0.000000  -0.359271   0.530572  -0.741499  -0.083260   0.367936  -0.155405  -0.034997   0.302278   0.525141   0.761027   0.046472   0.392441   0.393347
37.430000   0.000000   0.028738   1.168845  -0.412884   0.720286  -0.146027  -0.117090   1.084255   1.085310   0.572189   0.928434  -0.173357   0.312140   0.375830   0.592439   0.274228
37.440000   1.008520   0.502968   0.000000   0.860305   1.055255   0.867933   0.081105   1.572150   1.114864   1.462414   0.870090   1.004223   1.206091   0.662162   1.858435   1.111954
37.450000   1.576807   0.000000  -0.132812  -0.264850  -1.393202   0.263559   0.017023  -0.140914  -0.283535  -0.191664  -0.062142   0.713966   0.171415  -0.943376  -0.580861  -0.088826
37.460000   0.456175   0.071463   0.000000   0.696323   0.688251  -0.244429  -0.662217   0.155806   0.226335   0.061876   0.043867   0.896533   0.315895   0.027711  -0.126223  -0.210483
37.470000   1.929962   2.449596   0.000000   1.581529   2.660999   0.083530   0.845016   0.955196   0.924238   0.878737   1.034796   0.571149   1.255294   1.449758   0.964937   0.893217
37.480000   0.000000   0.195763   2.011663  -0.136104  -0.009951   0.256990   1.252877   0.610470   0.382304   1.640369  -0.144514   0.160931   0.858197   0.243660   0.642763   0.289790
37.490000  -0.383078  -0.119487  -0.182330   0.000000   0.570795  -0.507528  -0.377900  -0.337940   0.027893   1.312861  -0.450201   0.819747  -1.065055  -0.263060  -0.083077   0.426908
37.500000   0.000000   0.154226   0.028011   1.277754   2.120866   1.446961   0.235242   0.621141  -0.274620   0.572933   0.458236   0.348189   0.270417   0.894021   0.606589  -0.348720
37.510000   0.000000  -1.701595  -1.118519  -0.686215  -0.183704  -1.559356  -1.250969  -1.663993  -3.005309  -2.366743  -2.614440  -2.901868  -1.480345  -1.390070  -0.757052  -1.374066
37.520000   0.792750   0.000000   0.770955   0.708773   0.596503   0.588946   1.060939   0.808311   1.063032   0.862418   1.242032   1.481552   0.097315   0.413562   0.787475   0.738479
37.530000   0.000000   0.149656  -0.791969   0.083851   0.736114   0.280032   0.209323   2.333584   0.500318   0.182877   1.533379  -0.877299   0.686217   0.432237   0.220356  -0.016551
37.540000   0.000000   0.145732   0.122924   0.542248  -0.698972  -0.706728  -0.165529   0.432075   1.991788  -1.191439   1.108086   1.388269  -0.068600  -0.220729  -0.388155   0.519430
37.550000   1.144023   0.065268  -0.033871   0.000000  -0.334976  -0.209235   0.428060  -0.102008   0.810021  -0.470305  -0.007297   1.428168  -0.097179  -0.367930  -0.508945  -0.589884
37.560000   1.965162  -0.414185   0.035781   0.000000  -0.180354  -0.004836  -0.845457   0.225466  -0.337573  -0.442674  -0.483507  -1.504870  -0.253780   0.560182  -0.235674  -0.331911
38.390000   0.184582   0.640618   0.893232   0.809770  -0.200232   0.873666   0.735001   1.151036   0.294236   0.913212   1.432175   2.095099   0.083893   1.760285   1.512142   0.000000
38.400000  -0.854421   0.722762   0.843256  -1.924128  -0.418912   0.727651   0.409094   0.883424   0.655955   0.898379  -0.704019   2.296926   0.742685   0.974481   0.000000   1.861090
38.410000   0.023963  -0.436076   0.013583  -0.098755  -0.309272   0.524467  -0.133374   0.025136  -0.002541  -0.002731  -1.072718  -0.134851  -0.468273   0.424225   0.336510   0.000000
38.420000   0.787933   0.773358   0.392010   0.566369   0.485573   0.617594   0.547439  -0.888221   0.552233   0.971759   0.687264   0.106843   0.509747   1.751172   0.000000   1.015584
38.430000  -0.484993  -0.464873  -0.792230  -0.628569  -0.479014  -0.656358  -0.550956   0.712008  -1.485941  -0.664115  -0.577111  -0.341931   0.000000  -0.519634   0.141129  -0.599159
38.440000  -1.331446   0.289008   0.323263   1.001647   0.020215   0.075194  -1.270917   0.083730  -0.377887   0.691760   0.355712   0.322846   0.000661  -0.269259   0.000000   0.819287
38.450000  -1.068392   0.728190   0.562184   0.563941   0.719198   0.494836   0.289697   1.590709   0.549420   0.514145   1.286314   0.057882   0.503196   0.000000   0.936771   0.972421
38.460000   0.092289   0.886066   0.060418   0.702198   0.197422   0.004717  -0.494977   1.375051   0.788529   0.046170   0.339192  -0.404521  -0.250252  -0.110112   0.000000   1.207144
38.470000   1.340766   0.220020   0.691498  -0.294310   1.036294   0.705731   1.231338   0.808345   1.704428   0.994417   0.372184   0.626845   0.135040   0.269274   0.000000  -0.427564
38.480000   0.235714  -0.046870  -0.293155   0.038306  -0.249626  -0.272037   0.333054  -0.233152   0.843730  -0.495564  -0.291730  -0.846342   0.000000  -0.478724  -0.193171  -0.351171
38.490000  -0.445388  -0.804361  -0.142419   0.229167   0.107877  -0.759974  -1.255344  -0.322370   0.114483  -0.030406  -1.088889  -0.965266  -0.849196   0.054443   0.315746   0.000000
38.500000   0.384802   0.703753  -0.520863   0.655783   1.185711   0.396302   1.830950   1.217245   0.544379   1.906882   0.809403  -0.190925   0.000000   0.851270   1.090712   1.936300
38.510000  -1.759698  -0.052333  -0.524280   0.233735   0.165762  -0.215530  -0.832182  -0.435383   0.759899   0.259975  -0.338874  -0.251115   0.000000  -0.311360  -0.021127  -0.132429
38.520000   1.087611   1.026724   2.127380  -0.067846   0.415706   0.990124   1.235248   0.871422   1.200231   1.068732   3.416846   1.812027   0.793884   0.000000   1.775395   1.266231
38.530000   0.143364  -1.539158  -0.075629   0.585847   0.765343   0.851174   0.170388   0.323873   0.905221   0.868541   0.053063   1.855245   0.000000   1.842540   0.852258   0.256068
38.540000  -0.094996   0.211094  -0.436828  -0.839084   0.409875  -1.301978  -0.503667  -0.185586  -0.256602   0.261204  -0.654792  -1.056031   0.000000  -0.207355  -0.044088  -0.114338
38.550000  -0.648457   0.231499  -0.472675  -0.124023  -0.149909  -0.011665   0.290119  -0.068384  -0.362600  -0.218281   0.101777  -0.738472  -0.548400   0.747251  -0.318774   0.000000
38.560000   0.232102  -0.420031  -0.257010  -0.226436   0.268667  -0.037971   0.509980  -0.313382  -0.262911  -0.472470  -0.200159  -1.482020  -0.179421  -1.019694   0.024346   0.000000
39.400000   1.714306  -0.137206   0.576367   0.331702   1.495995   0.199039  -0.249146   0.287784   1.066742   0.262058   0.547066   0.497921   0.598202   0.798526   0.000000   0.796318
39.410000  -1.494921  -0.292285   0.421378  -0.353082  -0.024844   0.199219  -1.186373  -0.266833  -1.590277  -0.919333  -0.180948   0.305659  -0.030941  -0.009835  -0.699446   0.000000
39.420000  -0.175456  -0.235126  -0.150380   1.366327  -0.752556  -0.479938   0.380616  -0.012561  -0.070617  -0.608426   0.628019  -0.065063  -0.367282   0.128668   0.000000  -0.226915
39.430000   0.232326   0.368172  -0.130663   1.822568   0.198493   0.183544   1.868063   0.239559   1.970251   0.727955   0.746330   0.133007   0.000000   0.283486   1.086204  -0.008166
39.440000  -0.184770  -0.012916   0.393221   0.090388   0.493302   0.585200   0.403513  -0.142091   0.337513   0.442980  -0.862316   0.130947   0.253893   0.132386   0.000000   0.800002
39.450000  -0.117237   0.140520   1.014200   0.624775   0.001432  -0.731484  -0.621102  -0.263211   0.189589   0.271894  -0.005252  -1.233028   0.003857   0.000000   0.040476  -0.452721
39.460000  -0.042225   0.911766  -0.513293  -0.659804  -2.330318  -0.626923   0.508352   0.606154  -0.470804  -0.361690  -1.327815  -0.567876  -0.913150  -0.778337   0.000000   1.360791
39.470000  -0.051158  -0.399653  -0.045412  -0.185588  -0.073139  -0.169815  -0.624374   0.943769  -0.134670  -0.188455   0.226190  -1.283680   0.444675   1.307740   0.000000  -0.029690
39.480000   1.442071   0.690608   1.225833   1.855526   0.455780   0.590104   0.383978   0.641605   0.673239   0.895063   0.398406   1.415185   0.000000   0.526817   0.445504   0.141457
39.490000   1.749256   1.909673   1.982468   2.452970   2.848498   1.831892   2.549689   1.955708   1.966060   2.943813   2.182094   2.189701   2.036287   3.298371   3.794800   0.000000
39.500000   1.008004  -1.615244   0.410008   1.355829   0.276683   0.106509   1.398841   0.169266   0.277952   1.561593   1.070297   2.038454   0.000000   0.517039   0.910307   0.485362
39.510000   0.416948   1.228509   0.996072   1.356072   2.588346   1.262457   1.305547   0.168452   0.622620   1.576954   1.078049   1.383589   0.000000   1.096724   1.668467   1.402684
39.520000  -0.036217   0.866512   0.639829   1.160466   1.464232   2.834128   0.929461   0.117204   0.765899   0.955121   0.247922   0.102448   1.638687   0.000000  -0.393230   0.165653
39.530000   0.071164  -0.657884   0.114287  -0.075686   1.452169   0.296489   0.543244  -0.304503  -0.138221  -1.032805   0.136137  -1.192864   0.000000   1.411652  -0.299210  -0.409896
39.540000  -0.300007   0.108592  -1.048219   0.222844  -1.790048   0.722657  -0.188378   0.514549  -0.345478  -0.528688  -0.046115  -0.264906   0.000000  -0.081605  -0.189604  -0.130814
39.550000   1.923303   1.452864   1.042631   1.441717   2.426208   0.760478   0.367942   0.962293   0.958600  -0.034385   2.107661   1.380254  -0.712987   0.995743   0.657565   0.000000
39.560000   0.352936  -0.473548  -0.528659  -0.408122  -0.463431  -1.009625   0.446701  -1.217897  -0.731331  -0.365803  -0.221623  -1.696118  -1.034030  -1.402568   0.760079   0.000000
40.410000   2.336088   2.537021   1.401509   3.202246   2.596128   1.648951   1.801610   1.536078   2.034188   2.271657   1.539576   0.000000   4.803758   1.085524   1.871086   1.854410
40.420000   3.559393   4.451731   3.739834   3.177761   4.190138   3.341033   3.212679   3.365115   3.967217   3.089624   0.000000   3.740603   3.223629   2.460642   4.892794   4.580367
40.430000   1.658328   2.130380   2.695655   1.502242   3.540927   2.837226   2.045066   1.755257   0.000000   0.171838   2.340751   1.667416   2.134559   2.084273   3.185257   1.888867
40.440000  -0.416058  -0.544704  -1.875770  -0.263146  -1.609749  -1.343011  -0.768676   0.413820  -0.180784  -0.416576   0.000000  -0.200043  -0.396959  -0.934549  -0.979968  -0.488543
40.450000  -0.707974   0.013691  -0.662694   0.182188   0.151765   0.235424  -0.369436   0.674616   0.455048   0.000000  -0.720059   3.054416   0.088826  -0.872386  -0.446066   0.420286
40.460000  -0.721416   1.374258  -0.137418   0.070006   0.012745  -0.289617  -0.156810  -0.347544  -0.573121   0.668554   0.000000   0.354265  -0.932870  -0.434181  -0.501487  -0.119868
40.470000  -1.121349  -0.878910  -0.774292  -0.311210  -0.470030  -0.370044  -0.615896  -1.980291  -1.160702  -0.728038   0.000000  -0.720180  -0.941060  -0.535276  -0.763711  -0.400368
40.480000   0.586094   0.028114  -0.580708  -0.418480  -0.624253  -0.201021   0.067932   0.529140   0.000000  -1.146095  -1.154364  -0.008236   0.082295   0.512274   0.331761   0.089958
40.490000  -0.200039   0.497385   0.650617   1.035255   0.509739   0.152082   0.675671   0.377757   0.399206   0.919187   0.600880   0.000000   1.272766   0.007211   1.015303   0.407822
40.500000   1.392586   1.210653   1.630323   1.786121   1.361446  -0.056485   1.327059   1.718557   0.000000   0.663014   1.568671   2.433101   2.162979   1.059221   1.251252   1.681291
40.510000  -0.608861   0.034413   0.884612   1.009742   0.375246   0.645893   0.715448  -0.748204   0.000000   1.311929   1.551403   0.387045   0.557598   0.537473   0.475010   1.139236
40.520000   0.693442   2.758228   0.660126   1.182849   1.119938   1.365022   1.551434   1.037018   1.461976   0.000000   1.632629   1.478546   1.002237   1.912939   1.160745   2.057948
40.530000   0.795081   0.904598   1.263318   0.254903   0.994478   0.821551   0.763952   0.892953   0.000000   0.936265   0.966050   0.926041   0.901573   0.855811   0.902216   1.003878
40.540000  -0.309522  -0.063850  -2.509265  -0.422445  -0.487879  -0.258993  -2.200137  -0.893376   0.000000  -0.896017  -0.485008  -0.986728  -0.605195  -1.302421  -0.615671  -1.230430
40.550000   1.637996   0.956975   0.453311   0.449745   1.917508   1.719404   1.186666   0.397681   1.318433   0.855241   1.218172   0.000000   0.868188   0.502214   0.646755   1.114028
40.560000   1.708171   3.012701   1.737267   1.606899   1.708205   1.470743   1.712186   2.065152   1.509973   2.950873   0.172825   0.000000   1.553369   0.856353   1.871687   1.724977
41.420000   0.975888   1.352931   1.696821   2.431559   4.030178   1.344514   1.262328   1.813797   1.380438   1.604885   1.284616   0.834130   1.309768   1.808403   0.000000   1.721960
41.430000  -0.224058  -0.200748   0.146087  -0.005456  -0.098387  -0.021884  -0.191965   0.379268  -0.091037  -0.083869   0.285392  -0.417188   0.000000  -0.836275  -1.321833   0.878652
41.440000   0.787819   0.771655   0.350064   0.330154   1.960962   0.925234   0.868236  -0.312832   0.752984   1.901926   0.983349   2.858560   0.914204   0.456123   0.000000   1.648844
41.450000  -0.379060   1.293635   0.286802   0.299164   0.336588   1.025586   1.195078   1.140063   0.315239   0.704904  -0.177713   0.979504  -0.018229   0.000000   0.239853   0.298288
41.460000   1.957374   2.112637   2.054386   2.913450   2.167336   1.976660   2.267072   2.497517   2.196214   2.149909   0.820372   1.525456   3.489931   1.722141   0.000000   0.918651
41.470000  -0.885512   0.359506  -1.186452  -0.130568  -1.904343  -1.129350  -1.240811  -0.585380  -1.239780  -0.998837  -0.755926  -0.685089  -0.705754  -1.402750   0.000000  -1.389083
41.480000   1.094251   0.802774   1.777845   0.972131   1.798184   0.999426   0.950791   0.285768   1.231549   1.482153   0.542035   1.364642   0.000000   1.236655   1.278461   0.588363
41.490000   1.095920   2.434391   1.903305   2.301054   1.383734   2.660786   1.497696   2.060937   1.067281   1.080298   0.692919   1.671895   1.479602  -0.486731   0.608980   0.000000
41.500000  -1.036100  -1.068622  -0.281278  -2.623099  -1.138383  -0.639200  -1.269084  -0.679574  -1.133166  -0.160896  -1.406730  -1.562840   0.000000  -1.749414  -0.657436  -1.170279
41.510000   0.057826  -0.411690  -0.752972  -0.254924  -0.128969   0.014355  -0.236211   0.335485  -0.109432  -0.024739   0.677326   0.761378   0.000000  -0.035323  -0.117027  -0.692287
41.520000   0.027295   1.295649  -0.246091   0.424811   0.825933  -0.176114   0.040804  -0.276919  -0.431857  -0.000053  -0.180737   0.023758   0.127794   0.000000  -0.469186  -0.427154
41.530000   1.513616   1.686323   1.718100   2.140221   1.701932   1.704395   0.508587   2.334728   0.556062   1.269048   2.260943   1.533348   0.000000   1.800239   0.440389   1.643704
41.540000  -0.400730  -0.359331  -0.661618   0.040314   0.073043  -0.177162   0.825087  -1.373671  -0.399013  -0.354247  -0.268948  -1.397189   0.000000  -1.712706   0.134224  -0.748411
41.550000   0.982535   0.786134   0.292982   0.627248  -0.512267   0.648357   0.017413   0.980594   1.920229  -1.557814   2.028597   1.284851   1.408532   0.255136   0.520873   0.000000
41.560000  -1.515089  -1.228532  -1.161785  -1.882047  -0.826415  -1.638178  -1.053808  -1.262401  -0.708486  -0.281322  -0.541256  -0.619756  -1.138850  -0.819411  -0.069936   0.000000
42.430000  -0.795210  -0.191704   0.950587   1.057564   0.159694  -0.487958  -0.144850   0.423657   0.000000  -0.086512  -0.181153  -0.405240   1.234444  -0.003902  -0.062214   0.342958
42.440000  -0.937712   0.608815   0.596371   0.670113  -0.171846  -0.123935   0.792647   0.611805  -0.379780   1.023767   0.000000   0.817071   2.008477   0.429298   0.289276   0.104363
42.450000   1.592077   2.349312   0.673810   1.200937   2.838159   1.686865   1.303759   1.703316   1.600208   0.000000   1.626497   1.651108   1.549460   1.470412   1.221436  -0.190789
42.460000  -0.043347   2.342949   0.033717   0.588421   2.274078   0.203233  -0.015229   1.382684  -0.680396   0.902089   0.000000   0.028242   0.084926  -0.806258  -0.124560  -0.169746
42.470000  -0.688902  -0.700685   0.088707  -0.124302  -1.291287  -0.741553  -0.990334  -0.621561  -0.177440  -1.536667   0.000000  -0.644325  -0.662710   0.128893   0.253363  -1.336461
42.480000   1.415182   1.690776   0.715179   0.713210   0.960152   0.723399   0.696200   0.819189   0.000000   1.032965   0.481072   0.260691   1.127741   0.306213   1.130575   0.030778
42.490000   1.317976   1.614290  -0.770320   0.784318   1.340549  -0.104025   1.640928   1.591617   1.105500   0.994249   1.181325   0.000000   1.967930   0.777272   0.379842   0.417625
42.500000   0.185395  -0.340063   0.572537   0.189747  -0.044718  -0.125704   1.235292   0.963946   0.000000   0.080412  -0.146257  -1.046883   1.079372  -0.314533   1.551700   0.143478
42.510000   0.160194   1.023932   1.050767  -0.293875  -0.190647  -0.250596   0.330230  -0.198553   0.000000   0.084419  -0.767965   1.045356   0.073793   1.205412   0.067628  -0.009355
42.520000   1.694102   3.049424   0.757778   1.728782   0.747384   1.727582   0.873874   1.561227   0.019324   0.000000   1.393241  -0.315807   0.133082   0.785040   1.192954   0.588224
42.530000  -0.135931   1.306266  -0.086587   0.435658   0.216131   0.486910   0.013036   0.479710   0.000000   0.899123   0.992321   0.920579   0.362538  -0.587485   0.582523  -0.697418
42.540000   0.306578  -0.352036  -0.277495   0.633001   0.876747   0.073313  -0.446947   1.318782   0.000000   0.129854   0.982851   0.088327   0.853200   0.642803   0.876018   1.492378
42.550000   0.254636  -1.515330  -0.652499   0.172346  -0.086414   0.747772   0.025795  -0.230282  -0.507342   0.327358  -0.181879   0.000000  -0.089213   0.455704   0.889157  -0.474617
42.560000  -2.609055  -2.161401  -2.269657  -2.824298  -1.529853  -3.014271  -0.739952  -0.944051  -1.669547  -2.175509  -1.345273   0.000000  -2.773101  -1.762625  -0.821019  -1.554472
43.440000   0.488412   0.272401   0.000000   0.260525   0.504226   0.931058   1.291131   0.231384   0.596741   0.620014   0.400709   0.737004   0.439421   3.464179   1.106889   0.897233
43.450000   3.289161   0.000000   3.221010   3.653712   3.313129   3.362874   3.006172   4.630660   3.059759   3.493780   3.160061   3.231496   3.195525   3.356025   3.610805   3.442941
43.460000   2.108781   3.284584   0.000000   3.661496   2.653283   1.323677   2.763895   2.183708   1.882669   2.120891   2.116298   3.497030   1.421652   1.116559   3.681474   3.764782
43.470000  -0.348560   0.598128   0.000000   0.011285   1.149954   0.444758   2.218743   0.709053   0.578412   1.511993   0.280725   0.483937   0.550183  -0.240855   1.384952   0.298679
43.480000   0.000000   0.359446  -0.988789   1.568064   1.121825   0.182998   0.962313   0.834386   1.980202   0.212702   0.247261  -0.022316   2.059672  -0.129876  -0.107782   0.213739
43.490000   0.173683   0.110623   0.372041   0.000000   1.344581   0.089250   0.256788   1.735522  -0.967305   1.273629   0.364539   0.221144   0.666533   0.704784   0.399718   1.031601
43.500000   0.000000  -0.155239   0.315811  -0.509549  -0.319659  -2.484099  -1.510877  -1.020699  -0.729320  -0.694144  -1.489546  -0.826373  -1.856893  -1.317890  -0.864756  -1.302299
43.510000   0.000000  -0.407941   0.035953  -0.036977   2.613213  -0.516509  -1.536018  -0.562172   1.565749  -0.093588   0.023418  -0.355462  -0.778156   0.224389  -0.256537  -3.061484
43.520000   1.736778   0.000000   0.909166  -0.230704  -0.019741  -0.160697  -0.450298  -0.026787   0.070384  -0.169679   0.162615  -0.820108   0.520883   0.336751  -0.336350   0.236187
43.530000   0.000000  -1.702545   0.211801   0.044182   0.153455  -1.015760   0.339748   1.016876   0.412266   0.891339   0.308250  -0.232075   0.689039  -0.099167  -0.387351   0.520653
43.540000   0.000000  -1.271046   0.353790  -0.737362  -0.113960   0.419215   1.348639   0.556704   0.125164   0.417129  -0.492706  -0.113221   0.562497  -0.177176  -0.178796   0.170998
43.550000   0.716170  -0.149814   0.453147   0.000000   1.253618   0.544353   0.603915   1.885627   0.284664   1.091650   0.490569  -0.237269   0.557451  -0.879744   0.753942   0.243575
43.560000   1.247821   0.913827   0.269372   0.000000   3.481727   1.178957   1.230656   1.441225   1.423047   0.502172   1.133181   0.949400   1.305926   0.806840  -0.191577   0.797694
44.450000   1.848028   1.599619   2.269820   1.223962   2.006316   1.559061   1.831207   1.534486   1.609641   0.000000   1.683910   1.745861   2.046546   1.144519   1.115085   1.232621
44.460000   0.705979   0.434740   0.525130   0.489121   0.383736  -0.701746   1.522085   0.571469   0.716946   0.981316   0.000000   0.486820   0.702378   0.670016   0.662947   1.198033
44.470000   1.554910  -0.037314   2.344206   1.070183   1.038085   0.266716   0.934810   0.948774   1.691494   1.542224   0.000000   1.159075   1.666065   1.263029   1.884083   0.849906
44.480000   0.022924   0.452318  -0.027208  -0.465259   0.328279   0.056157   0.648516   0.037556   0.000000   0.357298   0.268744   0.308472   0.273301   0.252928   0.189558  -0.359563
44.490000  -0.796473  -0.164313   0.112984  -0.227878  -0.388989  -1.689722  -0.046890  -0.234917   0.185175  -0.164975   0.033083   0.000000   0.289549   0.165712   0.297920  -0.217016
44.500000   0.973784   2.331173   1.398275   1.486178   0.506333   1.630154   2.167487   1.429923   0.000000   1.999985   1.885723   1.512283   1.737664   1.249415   1.914204   2.036185
44.510000   0.631125  -0.420045   1.666153   0.727528  -0.307521   0.645239   0.245120   0.181636   0.000000  -0.021569   0.579069   0.668890   0.415825  -0.033102  -0.550859   0.354111
44.520000  -1.320912  -0.629901   1.200261  -2.308526  -0.413743  -0.791253  -1.255758  -2.619680  -1.170314   0.000000  -0.939909  -0.801503   0.129818  -0.374073  -0.608948  -1.071420
44.530000   0.402599  -0.013553   0.728593   0.170536   0.691944  -0.281229  -0.149750  -0.366611   0.000000  -0.731094  -0.058398   0.105742   0.385286  -0.041213   0.045304   0.294504
44.540000   0.181633  -0.264759   0.709805  -1.703617   0.779954   0.827058   0.775466  -0.190329   0.000000   0.440370   1.064261   0.156364   1.465854   0.607494   0.906802   2.088217
44.550000  -0.133217   1.576221  -0.180907  -0.174417  -0.432522   0.786684  -0.202573  -0.658421  -2.084871  -0.771403  -0.003831   0.000000  -0.142925  -0.614337  -0.340222   1.279370
44.560000  -0.698472  -0.284102   0.197206  -0.146899   0.382640   0.132025   0.226548  -0.653897  -2.688930  -0.583900  -0.050904   0.000000  -0.585984  -0.460492   0.032280  -0.569000
45.460000  -0.660831  -1.247020   1.202326  -0.428730   0.008736   0.455229   0.000000   0.339769   0.351487  -0.182697  -0.047345   0.320930   0.273203   0.039577  -0.471813   0.943310
45.470000  -0.481603  -0.490716   0.313062  -0.245521  -0.327167   0.223389   0.000000   0.225185  -1.501898  -0.640298   0.603964   0.308341   0.455614   0.449832   0.209124  -0.427016
45.480000   1.172326   1.041978   1.073663   2.809409   0.000000   1.065042  -0.952701   2.394829   1.713921   0.965822   0.457640   0.658480   2.061083   0.782534   0.739810   0.965254
45.490000   0.136341   0.151021  -0.107302   1.574362   0.735432  -0.139359   0.096567   0.000000   0.333241  -0.720641  -0.280682  -0.518170   0.045417  -1.039853  -1.202978  -0.177882
45.500000   1.583896   1.721672   1.859574   0.778507   0.000000   1.738953   2.531848   1.452513   1.781144   1.583069   1.782472   1.231936   1.703474   0.205499   1.578437   2.267056
45.510000   0.863893  -0.247586  -0.329868  -0.117754   0.000000   0.815155  -0.186498   0.081537  -0.450438  -1.340266  -0.573891  -0.334930  -0.550747   0.509148  -0.524462  -0.287714
45.520000   0.378015   0.158321  -0.683805   0.287116  -0.789858   0.000000   0.447063   1.437185   0.058393  -0.118253  -0.318464   0.650391  -0.027803  -0.753228  -1.089292   0.229184
45.530000   0.580525   1.452591   1.212859   0.466042   0.000000   0.713287   0.736208   0.049122  -2.114715   0.524289   0.451152  -0.047056   0.559979   0.271994   0.303077   0.347688
45.540000   0.671627  -0.312876  -1.195850  -0.146722   0.000000   0.052337  -0.131520  -0.111539  -0.670057  -0.107905   0.396304  -0.610990   1.097515  -0.021113   0.667575  -0.238093
45.550000   0.091707   0.063111  -1.013943   0.022041  -0.097242   0.547027  -0.202287   0.000000  -0.080461   0.040134  -0.381267  -0.349019  -0.059558   0.010059  -0.039885   0.021000
45.560000   0.824943   0.042000   0.673652   2.281058   0.715519   0.934013   0.248831   0.000000   0.212861   0.690926   0.734374   1.063448   0.546514   1.285920   4.529562  -0.012420
46.470000   0.627940   0.660833   0.465662  -0.805378  -0.266388   0.225451   0.509877   0.498978   0.686987   0.936725   0.000000   0.557126  -0.124114   0.433019   0.894799   0.760917
46.480000  -0.267231   0.218353  -0.772871  -1.251131  -0.070335   0.023099  -0.475054   0.125594   0.000000   0.493709  -0.136871   0.149079   0.376872   0.135966   0.366379   1.156490
46.490000   2.151840   1.812478   1.396986   3.959286   2.259108   2.363643   2.243287   2.713855   3.205900   2.267205   2.286564   0.000000   2.355154   0.835409   2.354089   2.678168
46.500000  -0.035309   0.420693   0.768792   0.039955   0.926687  -0.072005  -0.048493  -0.105419   0.000000   0.224908  -1.078234  -0.016043   0.502974  -0.287235  -1.073722  -0.457238
46.510000   0.766884   1.597745  -0.351383   0.853794  -0.417503   0.210029   0.013146   0.118241   0.000000   0.141776  -0.641173   0.260130   0.085589  -0.394020   1.347541   0.522290
46.520000  -0.368692  -0.197372   0.000325  -0.450795  -0.636875   0.511177  -0.077894  -0.177973  -0.550011   0.000000   0.558239  -0.190497  -0.154738   2.059586  -1.850569   0.147212
46.530000   1.332219   1.945054   1.349678   0.873274   0.976015   1.671777   1.534888   1.002857   0.000000   0.233837   0.634499   0.533872   0.841258   1.357726  -0.521896   0.800233
46.540000   0.290380   0.205954   1.264871   0.299746   0.396877  -0.659454   0.032456   0.209390   0.000000   0.742961  -0.741672   1.587836   0.260283   0.723958   0.253810   0.636375
46.550000  -0.205334   0.428810   0.779820  -0.165905  -0.682307  -0.632034   0.162634  -0.459111   0.755358   0.364010  -0.913093   0.000000  -2.942329   0.461213  -0.555839  -0.118329
46.560000   0.479093  -1.453601   0.674706   0.552288   0.982770  -0.137287  -0.810480   0.391480   2.093740   0.896193   1.125951   0.000000   0.860972   0.481515   0.338844   0.660767
47.480000  -0.521313   0.401286   0.399060  -0.372686   0.071981   0.076528   0.621082   0.009532   0.000000   1.179189  -1.284126   0.450709  -0.000372  -0.042396   1.051735   0.381406
47.490000  -0.340125  -0.137977   1.531209  -0.167167  -0.174593  -0.188425  -0.126187   0.536488   0.667139   0.465560  -0.479433   0.000000  -0.700751  -1.358982   0.182404  -0.223819
47.500000   0.713855   0.495100  -0.360734  -0.656961  -1.640280  -0.840093   1.646947  -0.923077   0.000000  -1.075918  -2.112145  -0.467538  -1.114787  -0.133981  -1.860114  -0.085501
47.510000   1.456375   1.203913   1.124021   1.401038   1.144917   1.180806   1.335131   0.865469   0.000000   1.315715   0.961220   0.957975   1.643607   1.296927   0.353558   1.377514
47.520000   0.219323  -0.032241   0.447338   0.367517  -0.255625   1.007355   0.151901   0.379801  -0.233768   0.000000  -0.698632   0.203293   0.272169  -0.162380   1.953596   0.067710
47.530000  -0.949211  -0.289944  -0.264044  -0.515781  -0.051654  -0.250235  -0.193781   0.595563   0.000000   0.264247  -0.592171  -0.192285   1.131496  -0.030919  -0.454957  -0.094201
47.540000   0.593961   0.967470  -0.077988   0.046549   0.488335   1.166210   1.357266   2.358663   0.000000   0.868100   1.473488   0.834043  -0.853994   0.868031   0.442431   0.297289
47.550000   0.632670  -0.552994   1.436595  -0.279342   0.030828  -0.272061  -1.029238  -0.495294   0.012392   1.391226   1.131263   0.000000   0.065515  -1.682010   1.386574   0.203814
47.560000  -1.698850  -0.643123  -2.915528  -0.183689  -1.284586  -0.499645  -0.954617  -0.836536  -0.921335   0.104169  -0.478124   0.000000  -1.079628  -0.900086  -0.679350  -0.368868
48.490000   0.310583   0.347720   0.438683   0.000000  -0.339913   0.460202   1.551679  -0.801756   0.128163   0.414124  -0.112716   0.612145   0.403407   0.194093  -0.320535  -0.465344
48.500000   0.000000  -0.075090   1.562670   0.754202   1.501690  -0.965171   0.013691   0.168692   0.045168  -0.334658  -0.680122  -0.076420   0.560623   0.131238   0.034872   0.602784
48.510000   0.000000  -0.049056   0.220691   0.220373   0.586925   0.486881   0.110081  -0.551877   0.926125  -0.369611   1.108109   0.150915   0.098169  -0.272044   0.293378  -0.390324
48.520000   0.745068   0.000000   0.588913   0.654791   0.191854   1.834721   0.623278   0.163504   0.586703   0.270437   0.304708   0.652458   0.148818   1.030652   0.637823   0.509768
48.530000   0.000000   0.198980   0.636166  -0.079377   0.227019   0.217367   0.059320   0.748790   0.050948   0.316031   0.391417   0.320335   0.398023  -1.229084  -0.824386   0.108446
48.540000   0.000000   0.241086  -1.151009   0.796552   0.264108  -1.586938   0.034358   0.583811   0.361690   0.555994  -0.107227   0.087516   0.326765   0.950109  -0.207168   0.451322
48.550000  -0.581577   0.293668   0.193916   0.000000   0.526201   0.660590   0.002501   0.371884   0.569251   0.164276   0.489403   0.147782   0.206944  -0.042964   0.074582   1.903738
48.560000   0.873451  -1.255060  -0.513290   0.000000  -0.760104  -0.987397  -1.145559  -0.774993  -0.197686  -1.143601  -1.352336  -0.680732  -0.137380  -1.015600  -1.133335  -1.005114
49.500000  -0.724958  -1.135125  -1.204642  -2.837502  -2.030537  -1.532970  -1.510037  -1.063179  -0.711758  -1.448750  -1.370014  -1.788043   0.000000  -2.393806  -1.413213  -1.531341
49.510000  -0.301419  -1.782119   0.702356   0.529911   0.007752   0.351480   1.003109   0.368068   0.685221   0.168874   0.302869   1.565611   0.000000  -0.045774  -0.092542   0.186657
49.520000   0.345447   0.111818   0.394209  -0.716215  -0.221411   0.092126   0.977097  -0.401654   1.112127  -0.141076   0.198130  -0.733214   0.184613   0.000000  -0.936990  -0.854287
49.530000   1.894719   0.594270  -0.553173   0.645349  -0.122508   0.577197   0.279526   1.577971  -0.672465   1.145772   0.149103   0.084389   0.000000  -0.321203   1.391555   0.115899
49.540000   0.309345   1.791719   0.513041  -0.365327  -0.478681  -0.095537  -0.323694   0.807361   0.299840  -0.393370   0.193452   0.662073   0.000000   0.468557   0.160045   2.450375
49.550000  -0.229403  -1.243060  -2.683552  -1.287073  -1.230420  -1.461546  -1.273069  -1.363073  -1.402682  -0.849177  -1.329792  -1.185340  -1.842370  -1.316567  -1.269507   0.000000
49.560000  -1.997321  -0.852572  -1.405266  -1.399420  -1.418750  -1.548057  -1.383521  -1.397468  -3.182819  -1.631616  -2.252171  -1.095805  -1.587320  -0.118227  -1.448998   0.000000
50.510000   0.000000  -0.822050   1.221935   0.651494   0.643667   0.896430   0.269579   1.043304   0.097859   1.037514   0.724445  -1.249724   0.597116   0.501807   1.734453   0.364881
50.520000  -0.785841   0.000000  -0.210583   0.088602  -1.077382  -1.144317  -0.381013  -0.121593  -0.774808   0.861601   0.164076  -1.033996  -0.079707  -0.279514  -0.373396  -0.753389
50.530000   0.000000  -0.605645  -0.665761  -1.116805  -0.104740  -0.019009   0.198903   1.200626   0.344079  -0.451315  -0.928029   0.419225  -0.506682  -0.366293  -0.630688   0.059541
50.540000   0.000000   0.367105   0.298203  -0.129232   0.220845  -0.593183   0.344188   0.596127   0.311211   0.843178   0.704006  -0.762208  -0.767329   0.492483   0.024566   0.462215
50.550000  -0.375445   0.329408   1.051791   0.000000   0.924633   1.307216  -1.851145   0.001338  -0.333187  -0.031243  -1.321192  -0.145755  -0.766040  -0.911553  -0.331070   0.739969
50.560000  -0.628184  -1.243062  -0.322040   0.000000  -1.222317  -1.503851  -1.318763   0.284291  -1.144760  -0.994401  -1.481138  -0.870713  -1.128678  -1.189077  -2.219027  -0.733248
51.520000   0.583741   0.000000   2.125859   1.700861   1.555028   1.890964   0.954637   1.488767   1.954947   2.366777   1.734437   1.855806   1.247144   0.891679   1.915518   1.725052
51.530000   0.000000   0.129583   1.342841   0.507220   1.375551   1.508961   0.715689   0.259615   0.165196  -0.124869   0.769573   0.458512   0.399362   0.514621   1.104943   0.373160
51.540000   0.000000  -0.025088   0.516742  -0.544801  -0.523734  -0.368940  -0.609459  -1.012159  -0.052722   0.115638  -0.841231  -0.215013   0.832675  -0.445647   0.612469  -0.946430
51.550000  -0.239976  -0.491697   0.409410   0.000000  -0.364254  -0.088204  -1.171477   0.172710  -0.501626  -0.089773  -0.240109   0.098795  -0.248156  -0.493625   0.198473  -0.103770
51.560000   0.671402  -1.606974   0.160318   0.000000  -0.195258  -0.477379   0.544678  -0.211034   0.097881  -0.227122   0.375743  -0.527441  -0.085189  -0.493980   0.189907   0.091731
52.530000   0.820315   0.798487   1.242829  -0.538731   0.000000   0.765568   0.522418   0.146962   0.061019   0.657846   0.827906   0.393636   0.849971   0.687379   0.972648   2.152365
52.540000  -0.570100  -0.489966  -0.988693  -2.173038   0.000000  -0.174897   0.132806  -1.830881   0.157820  -0.247693   0.869893   1.646067  -0.040809   0.612027   0.088607   0.083029
52.550000   0.036726  -0.122350   0.912827   0.515629  -1.475189   0.216494  -0.183893   0.000000  -0.917898  -0.695750  -0.605057   0.215384   0.148022   0.181718  -0.131266  -0.427568
52.560000   0.986863  -0.809245  -1.684816  -1.242180  -1.531934  -1.114266  -1.380878   0.000000  -3.326493  -1.232315  -2.065153  -1.200577  -0.575276  -0.642330  -0.609848   0.126703
53.540000   0.000000  -0.411421   0.494134   0.246773   0.275161   0.692160   0.140095   1.386008   1.038922  -0.445717   0.013375  -0.101584  -0.229675   1.610371   0.808764   0.009471
53.550000   0.223310  -0.252123  -0.186241   0.000000   0.375076   0.199043   1.685107   0.212192  -0.255390  -0.009471   1.669667   0.759046   0.217221   0.229860  -0.586699   0.283503
53.560000   1.061796   0.743367  -1.141073   0.000000   2.776215   0.862212   2.839573   1.418492   0.649064   2.254923   0.728410   0.835823   1.007175   1.546928   1.183842   1.778167
54.550000  -0.547352  -0.512136  -0.011542   0.000000  -0.030694   0.355317   0.688131   0.578984   0.139929  -0.051126   0.033375   1.306078   0.757290   1.336523  -0.005387   0.321512
54.560000   0.773171   0.236211   1.513988   0.000000   0.646308   0.537368   1.036170   0.817888   0.604257   0.698593   0.823353   0.742637   0.387356   0.162069  -0.095696  -1.340761
55.560000   0.063905   1.519667   0.769290   0.589195   0.767524   0.679830   0.239457   0.063656   0.029916   1.739033   0.739222   0.294946  -0.001814  -0.092051   1.147275   0.000000
