# Supplementary material for: Mapping DNA sequence to transcription factor binding energy in vivo
Source: PLoS Comput Biol. 2019 Feb 4;15(2):e1006226. doi: 10.1371/journal.pcbi.1006226 (PMC6375646; doi:10.1371/journal.pcbi.1006226)
Supplement: S1 Models — (GZ) [file pcbi.1006226.s013.tar.gz › S1_Models/O1_full_R62_day1_split1_kBT]

pos	val_A	val_C	val_G	val_T
0	-0.44313755265899996	-0.054838728227	-0.932968393963	1.4309446748489998
1	-0.506466866213	1.051659085015	-0.046752456486999994	-0.498439762315
2	-0.15854023263900002	0.039819957666	0.467997907606	-0.34928749394
3	0.47421053101599997	0.574707110653	0.39209542762700006	-1.4410130692960001
4	1.7746605303339997	0.37428590718500004	-3.4272578026220004	1.278311365103
5	0.670726656912	1.261793675878	-0.10516097784799999	-1.827359354942
6	0.829158415174	0.614793323608	-2.3397331440479996	0.895781405266
7	-2.6729861528059997	1.398855981871	0.590731734528	0.6833885751000001
8	0.29505030544	-0.33753281599599994	-1.4182630340470002	1.4607455446029998
9	2.386880052815	-2.48662717312	-0.7607603898220001	0.8605075101270001
10	0.32049247750000004	0.933747437216	-2.914864290902	1.660624376186
11	0.39488617750800004	-0.451282992241	-0.372767265907	0.429173941947
12	-0.896708368124	0.8006099314089999	-1.000360566001	1.0964590027160002
13	1.119307651035	-0.802976645089	0.8698363065490001	-1.186157451188
14	-0.290188681089	-0.618126445374	0.087814938835	0.820500187628
15	-0.651073072061	-0.18417963083900002	0.185846191722	0.649406511178
16	-0.166429278239	-1.3600418775190002	1.20682675066	0.31964440509799996
17	-1.508217876501	-0.101403819881	1.45404971715	0.15558184053899998
18	-0.619230911758	0.06619895389099999	0.6650761280009999	-0.112044170134
19	-0.5455472258540001	0.461094992706	0.305286342106	-0.220834108958
20	0.029662811456	-0.532303490553	0.098396121246	0.404244557851
