# Supplementary material for: Mapping DNA sequence to transcription factor binding energy in vivo
Source: PLoS Comput Biol. 2019 Feb 4;15(2):e1006226. doi: 10.1371/journal.pcbi.1006226 (PMC6375646; doi:10.1371/journal.pcbi.1006226)
Supplement: S1 Models — (GZ) [file pcbi.1006226.s013.tar.gz › S1_Models/Y20I_op_R130_split1_au]

pos	val_A	val_C	val_G	val_T
0	0.0	0.9229917258341767	-0.19114516519869199	5.371081018281809
1	0.0	1.0188979293584077	2.4913829432381056	0.8844879461504157
2	1.2112402049346274	0.18154865741818274	0.1960317305102397	0.0
3	3.5641312148249744	4.392237224669862	4.595961861212739	0.0
4	6.798801953946083	4.725014284862287	0.0	2.9404955824138828
5	2.69261523522449	4.952936250839454	4.10842394139435	0.0
6	3.021055223393413	4.842586223743742	0.0	-0.2798490816974689
7	0.0	4.47134463338813	5.3022962334746815	3.0245288059642723
8	4.570390798558336	0.6744833863155898	0.0	5.578200738354396
9	5.845058228741646	0.0	1.841155760637668	6.2717790164295675
10	5.506138618579283	5.33573682500431	0.0	5.9578417261129895
11	1.2224066935381237	-1.372634233537712	0.0	-1.1023620348604648
12	0.0	-1.9473453385524653	-0.4514872351705451	-2.277747802750122
13	2.7746663579858595	5.617469883689363	3.693340636556821	0.0
14	0.0	1.1325252914221067	-2.0635239194535178	0.023942207550554862
15	0.0	-0.03852340444404849	2.240225261080728	2.5602266023260944
16	4.296036649741321	0.0	4.122494894520373	1.984848255461572
17	0.0	2.132308704260645	3.3749485256550167	3.732531282850639
18	0.0	2.3178411880171574	2.6844905844655313	-0.5460393302349493
19	-0.0845827168384356	2.1743645655564143	0.8805433693326603	0.0
20	-0.646949847632452	-5.578338111676407	-2.49053907854575	0.0
