# Supplementary material for: Mapping DNA sequence to transcription factor binding energy in vivo
Source: PLoS Comput Biol. 2019 Feb 4;15(2):e1006226. doi: 10.1371/journal.pcbi.1006226 (PMC6375646; doi:10.1371/journal.pcbi.1006226)
Supplement: S1 Models — (GZ) [file pcbi.1006226.s013.tar.gz › S1_Models/O3_full_R62_split1_au]

pos	val_A	val_C	val_G	val_T
0	0.008650999999999999	0.029995	0.0	0.071179
1	0.032891000000000004	-0.06704399999999999	0.0	-0.010298999999999999
2	0.0023849999999999982	0.0	-0.24612300000000004	-0.007902000000000006
3	0.0	-0.020745	0.010768	-0.112074
4	0.087791	0.208455	0.0	0.12014999999999999
5	0.140508	0.178129	-0.18849400000000002	0.0
6	0.204744	0.269154	0.0	0.239261
7	0.0	0.126439	-0.009585000000000002	-0.061999000000000005
8	0.252643	0.203303	0.0	0.151962
9	-0.027714	0.0	-0.24071399999999998	0.03446
10	0.136795	0.09085	0.0	0.219751
11	0.060801	0.0	-0.041913	0.044664999999999996
12	0.0	0.066696	0.011324000000000004	0.06778
13	0.0	-0.04486200000000001	-0.105385	-0.40742500000000004
14	-0.008112999999999999	0.0	0.017816	-0.0032909999999999997
15	-0.06517700000000001	0.09138199999999999	0.0	0.022563
16	0.046356999999999995	0.0	-0.203133	0.09079200000000001
17	0.0	-0.327003	0.020789999999999996	0.06801800000000002
18	0.0	-0.019478999999999996	-0.056090999999999995	-0.14824199999999998
19	1.9000000000005124e-05	0.43980600000000003	-0.08291300000000001	0.0
20	0.011875999999999998	-0.5218259999999999	-0.06697399999999999	0.0
