# Supplementary material for: Mapping DNA sequence to transcription factor binding energy in vivo
Source: PLoS Comput Biol. 2019 Feb 4;15(2):e1006226. doi: 10.1371/journal.pcbi.1006226 (PMC6375646; doi:10.1371/journal.pcbi.1006226)
Supplement: S1 Models — (GZ) [file pcbi.1006226.s013.tar.gz › S1_Models/xylR_right_split3_au]

pos	val_A	val_C	val_G	val_T
0	0.6706022215716643	3.662030196488253	0.0	2.5866896649697844
1	3.1559925667705198	0.15328361359399859	1.6424210564457267	0.0
2	0.6974277598107528	1.2942204972855829	0.0	0.40793901577001845
3	0.0	4.987460595083968	3.489010910006965	3.3171028119624153
4	0.0	2.9009506642686773	0.3611603982103654	2.5210570783911233
5	0.0	3.8615972240994454	2.7345501958670924	3.00326454739489
6	0.0	3.9215289308722303	2.5004397016355515	0.4844056896068795
7	0.0	4.168007435530078	3.030247101391343	1.5383075311774053
8	0.0	2.2556883703087225	3.275384933043995	0.035980764706998764
9	2.5477014446024824	0.0	2.5350918714725372	1.162472198720983
10	0.0	3.9344042229761786	0.3012407695727619	2.3078176017539755
11	4.7185771496636235	0.4472171113816869	0.6432573235197526	0.0
12	0.0	2.785544082605242	4.049279366691609	3.8288654777563886
13	0.0	2.8377095484560404	4.795273308068942	5.448797046493343
