# Supplementary material for: Mapping DNA sequence to transcription factor binding energy in vivo
Source: PLoS Comput Biol. 2019 Feb 4;15(2):e1006226. doi: 10.1371/journal.pcbi.1006226 (PMC6375646; doi:10.1371/journal.pcbi.1006226)
Supplement: S1 Models — (GZ) [file pcbi.1006226.s013.tar.gz › S1_Models/O1_full_R62_day1_split3_kBT]

pos	val_A	val_C	val_G	val_T
0	-0.30027965688	-0.18536040712	-0.48910725388000004	0.97475899192
1	-0.39266800943999997	0.7831529734	-0.03536066716	-0.3551359708399999
2	-0.11062320303999999	-0.08237202624000001	0.52436285468	-0.33136762540000003
3	0.5090932103599999	0.5361886572	0.54632172392	-1.5916152655200002
4	2.1963188634799997	0.6121983316399999	-3.80758153832	0.9990643431999998
5	0.68400535168	1.24482623328	0.37703646988	-2.30587972888
6	1.22952156684	0.73016450584	-2.7971583542	0.83747228152
7	-3.3987216354	1.6479892046800002	0.41212863411999995	1.3386037966
8	0.29092875084	-0.27572915076	-1.6975221563999998	1.6823225563199997
9	3.48168903768	-3.1582597594799995	-1.01671549168	0.69327453944
10	0.36316771035999995	0.06720744828	-3.5781983263600003	3.1478231677199995
11	0.10808993636	-0.21511753508000003	0.07749227752	0.029535321200000002
12	-1.14886562448	1.64815264124	-1.48970089632	0.9904022055199999
13	1.06462575184	-0.35172715116000003	0.70187830692	-1.4147769076
14	-0.37966312888000003	-0.344967882	-0.12443359236	0.8490646032399999
15	-0.8774441944800001	-0.30666535676	0.3977345427999999	0.7863750084400001
16	0.55581271844	-1.37983650588	0.31097307752	0.51305070992
17	-1.52423270664	0.38934090804	0.7383830299999999	0.39650876859999995
18	-0.7209887104	0.67477118604	0.59125510388	-0.54503757952
19	-0.47712968883999995	0.35499588235999996	0.3746199436	-0.25248613712
20	0.50456368284	-0.91738108532	-0.09838880911999999	0.51121788564
