# Supplementary material for: Mapping DNA sequence to transcription factor binding energy in vivo
Source: PLoS Comput Biol. 2019 Feb 4;15(2):e1006226. doi: 10.1371/journal.pcbi.1006226 (PMC6375646; doi:10.1371/journal.pcbi.1006226)
Supplement: S1 Models — (GZ) [file pcbi.1006226.s013.tar.gz › S1_Models/O1_full_R62_day1_split2_kBT]

pos	val_A	val_C	val_G	val_T
0	-0.795160887996	-0.17640791996400002	-0.59564207934	1.5672108873000004
1	-0.44021025918000006	0.6836481515880001	-0.168432444624	-0.075005447784
2	-0.402887433228	0.16674140398800003	0.6775795944120001	-0.44143356517200005
3	0.6083668602960001	0.41534836387199997	0.7193638892759999	-1.7430791134440005
4	2.381201093016	1.2356949634680001	-4.615461548640001	0.9985534989600001
5	0.7568546199720002	1.746317276364	-0.011669379708000001	-2.4915145098240004
6	1.8454170549120004	0.6675652757520001	-2.8222748623080003	0.30930452484
7	-3.466381446684	2.301026577756	0.9814871810520002	0.18386768787600002
8	0.36750750502800006	-0.403379154264	-1.6390981041240003	1.6749697533599999
9	2.5724206100400004	-3.069742468572	-1.080143211348	1.5774650698800003
10	-1.2714826603320002	1.7761323616200002	-2.4944048700600003	1.989755168772
11	0.571979503632	-0.27872187504	-0.29253803683199997	-0.00071959176
12	-1.0911889448640002	0.5623129876560001	-0.7986868876200001	1.3275628448280001
13	1.190540580528	-0.7907353986720002	0.985313010576	-1.3851181924320002
14	-0.49447947108000007	-0.356149948416	0.006980040072000001	0.8436493794240001
15	-0.747092158428	-0.18441937489200003	0.041172641868	0.8903388914520001
16	0.5958219772800001	-1.489602915984	0.5265013044000001	0.36727963430400007
17	-1.487684004624	0.75035430774	0.037298839560000005	0.7000428505200001
18	-0.7942254187080001	0.27800228328000004	0.73164492198	-0.215421786552
19	-0.9888030306120001	0.725324507688	0.5731068640560001	-0.30962834113200005
20	-0.533121548592	-1.002715137972	1.474911250884	0.06092543568
