# Supplementary material for: Mapping DNA sequence to transcription factor binding energy in vivo
Source: PLoS Comput Biol. 2019 Feb 4;15(2):e1006226. doi: 10.1371/journal.pcbi.1006226 (PMC6375646; doi:10.1371/journal.pcbi.1006226)
Supplement: S1 Models — (GZ) [file pcbi.1006226.s013.tar.gz › S1_Models/O3_full_R610_split1_au]

pos	val_A	val_C	val_G	val_T
0	0.0027199999999999967	-0.04528600000000001	0.0	-0.038567000000000004
1	-0.0020270000000000028	0.054983	0.0	0.004180999999999999
2	-0.000734000000000002	0.0	0.098657	-0.010507000000000002
3	0.0	0.069127	-0.07560899999999998	0.12468300000000002
4	-0.33472	-0.34879899999999997	0.0	-0.369645
5	-0.227455	-0.334227	-0.01091700000000001	0.0
6	-0.39907499999999996	-0.404171	0.0	-0.408846
7	0.0	-0.35734699999999997	-0.22503800000000002	-0.136992
8	-0.33519699999999997	-0.281547	0.0	-0.388297
9	-0.138347	0.0	-0.012944999999999984	-0.171516
10	-0.300604	-0.357305	0.0	-0.406127
11	-0.138991	0.0	-0.023858	-0.016485999999999997
12	0.0	-0.078239	-0.016391	-0.064143
13	0.0	-0.005324000000000009	0.012130000000000002	0.349381
14	-0.0015929999999999972	0.0	-0.160223	-0.069252
15	0.07044700000000001	-0.061745	0.0	0.017405999999999998
16	-0.214656	0.0	-0.011896000000000004	-0.23553600000000002
17	0.0	0.06569400000000002	-0.171593	-0.191893
18	0.0	-0.110676	-0.034960000000000005	0.058268
19	0.006196	-0.124558	-0.012558000000000003	0.0
20	-0.01868500000000002	0.414967	0.04793	0.0
