# Supplementary material for: Mapping DNA sequence to transcription factor binding energy in vivo
Source: PLoS Comput Biol. 2019 Feb 4;15(2):e1006226. doi: 10.1371/journal.pcbi.1006226 (PMC6375646; doi:10.1371/journal.pcbi.1006226)
Supplement: S1 Models — (GZ) [file pcbi.1006226.s013.tar.gz › S1_Models/O1_full_R62_day3_nosplit_au]

pos      val_A      val_C      val_G      val_T
   0  -0.042355   0.002821  -0.038327   0.077861
   1  -0.029356   0.091387  -0.031488  -0.030543
   2  -0.015605  -0.022676   0.060886  -0.022604
   3   0.032346   0.048597   0.048145  -0.129088
   4   0.102661   0.065818  -0.334501   0.166021
   5   0.034391   0.101719   0.061275  -0.197384
   6   0.107656   0.061937  -0.231292   0.061699
   7  -0.267710   0.088079   0.102503   0.077128
   8   0.018566  -0.001466  -0.157241   0.140141
   9   0.259662  -0.278600  -0.042775   0.061712
  10   0.093658   0.083580  -0.321692   0.144454
  11   0.006920  -0.072186  -0.030908   0.096174
  12  -0.098977   0.136033  -0.120334   0.083278
  13   0.076938  -0.018201   0.086595  -0.145332
  14  -0.059415  -0.078696   0.027298   0.110813
  15  -0.083529  -0.040817   0.047691   0.076655
  16   0.021724  -0.143005   0.084934   0.036348
  17  -0.148289   0.027560   0.106857   0.013873
  18  -0.052518   0.007050   0.094384  -0.048916
  19   0.071627   0.016360  -0.024770  -0.063216
  20   0.011385  -0.091758   0.040674   0.039699
