# Supplementary material for: Mapping DNA sequence to transcription factor binding energy in vivo
Source: PLoS Comput Biol. 2019 Feb 4;15(2):e1006226. doi: 10.1371/journal.pcbi.1006226 (PMC6375646; doi:10.1371/journal.pcbi.1006226)
Supplement: S1 Models — (GZ) [file pcbi.1006226.s013.tar.gz › S1_Models/O2_full_R610_split1_au]

pos	val_A	val_C	val_G	val_T
0	0.0	-0.0020269999999999976	0.007974000000000002	-0.135224
1	0.0	-0.024218999999999997	0.0005680000000000008	-0.012232999999999999
2	0.0	-0.061188	-0.071141	0.038949000000000004
3	-0.145748	-0.20971499999999998	-0.150366	0.0
4	-0.467068	-0.35777	0.0	-0.383038
5	-0.22716	-0.330526	-0.153002	0.0
6	-0.367568	-0.344748	0.0	-0.355359
7	0.0	-0.31788900000000003	-0.269199	-0.271404
8	-0.21339399999999997	-0.06597	0.0	-0.32054000000000005
9	-0.769149	0.0	-0.19168000000000002	-0.386392
10	-0.292694	-0.235184	0.0	-0.411378
11	0.0	0.03802	0.063516	0.044830999999999996
12	-0.051885999999999995	-0.14412	0.0	-0.199686
13	-0.21560200000000002	-0.152147	-0.14827200000000001	0.0
14	0.0	-0.018726	-0.06473999999999999	-0.145646
15	0.0	-0.050335	-0.134961	-0.107048
16	-0.14449499999999998	0.0	-0.149789	-0.189324
17	0.0	-0.010941999999999993	-0.13494499999999998	-0.152777
18	0.0	0.046214	0.002706000000000001	-0.031596
19	0.022044	0.0	0.07783	0.088294
20	-0.052666	0.0	-0.004429000000000002	-0.11100499999999999
