# Supplementary material for: Mapping DNA sequence to transcription factor binding energy in vivo
Source: PLoS Comput Biol. 2019 Feb 4;15(2):e1006226. doi: 10.1371/journal.pcbi.1006226 (PMC6375646; doi:10.1371/journal.pcbi.1006226)
Supplement: S1 Models — (GZ) [file pcbi.1006226.s013.tar.gz › S1_Models/O2_op_R130_split3]

pos	val_A	val_C	val_G	val_T
0	0.0	-0.011202000000000004	-0.017948000000000002	-0.102274
1	0.0	-0.032647999999999996	-0.013276000000000001	0.033468
2	0.0	-0.024352999999999996	-0.074674	0.020871000000000004
3	-0.17090399999999997	-0.198343	-0.268001	0.0
4	-0.514501	-0.346861	0.0	-0.45113499999999995
5	0.04250899999999999	-0.290052	-0.187841	0.0
6	-0.505346	-0.455661	0.0	-0.430484
7	0.0	-0.23401699999999998	-0.263209	-0.238082
8	-0.217354	-0.055921	0.0	-0.329061
9	-0.50658	0.0	-0.17520899999999998	-0.39907899999999996
10	-0.35875100000000004	-0.190372	0.0	-0.44616100000000003
11	0.0	0.065741	0.08008	0.043791000000000004
12	-0.036138	-0.213853	0.0	-0.15348499999999998
13	-0.228473	-0.15765900000000002	-0.14566	0.0
14	0.0	-0.057064000000000004	-0.07880000000000001	-0.13098
15	0.0	-0.064249	-0.10838500000000001	-0.132089
16	-0.163455	0.0	-0.184187	-0.353673
17	0.0	-0.060448	-0.131101	-0.11141500000000001
18	0.0	-0.0068839999999999995	-0.0004090000000000001	0.0006850000000000001
19	-0.0034290000000000015	0.0	0.049566	0.085683
20	-0.012743999999999998	0.0	0.0018170000000000026	-0.105702
