# Supplementary material for: Mapping DNA sequence to transcription factor binding energy in vivo
Source: PLoS Comput Biol. 2019 Feb 4;15(2):e1006226. doi: 10.1371/journal.pcbi.1006226 (PMC6375646; doi:10.1371/journal.pcbi.1006226)
Supplement: S1 Models — (GZ) [file pcbi.1006226.s013.tar.gz › S1_Models/O2_full_R30_day3_nosplit_au]

pos      val_A      val_C      val_G      val_T
   0  -0.142636  -0.105288  -0.116954   0.364878
   1  -0.012857   0.016149   0.007654  -0.010946
   2  -0.011912   0.012969   0.021405  -0.022462
   3   0.040767   0.048867   0.015516  -0.105150
   4   0.147112  -0.032670  -0.180724   0.066282
   5   0.028388   0.208121  -0.076470  -0.160039
   6  -0.005120   0.134940  -0.230032   0.100213
   7  -0.093667   0.015768   0.058283   0.019616
   8   0.073424  -0.126798  -0.145786   0.199159
   9   0.473337  -0.289515  -0.214837   0.031014
  10   0.070691  -0.058464  -0.126128   0.113901
  11   0.019005   0.001032  -0.013361  -0.006676
  12  -0.042210   0.084420  -0.044651   0.002441
  13   0.091604  -0.007643   0.018574  -0.102535
  14  -0.049425  -0.004085  -0.012150   0.065660
  15  -0.042776  -0.018737   0.024663   0.036850
  16   0.084622  -0.137071   0.040245   0.012203
  17  -0.038673  -0.106066   0.089746   0.054993
  18   0.010237  -0.013593   0.004181  -0.000826
  19   0.018748   0.033434  -0.017788  -0.034394
  20  -0.001492  -0.033484  -0.006004   0.040980
