# Supplementary material for: Mapping DNA sequence to transcription factor binding energy in vivo
Source: PLoS Comput Biol. 2019 Feb 4;15(2):e1006226. doi: 10.1371/journal.pcbi.1006226 (PMC6375646; doi:10.1371/journal.pcbi.1006226)
Supplement: S1 Models — (GZ) [file pcbi.1006226.s013.tar.gz › S1_Models/O2_full_R62_split3_au]

pos	val_A	val_C	val_G	val_T
0	0.0	-0.030404	-0.006115000000000009	-0.26965700000000004
1	0.0	-0.052218	-0.006426999999999999	-0.0010349999999999995
2	0.0	-0.204823	-0.024101000000000004	0.0037439999999999973
3	-0.087546	-0.316319	-0.102792	0.0
4	-0.447476	-0.175799	0.0	-0.311233
5	-0.117951	-0.332263	-0.08887500000000001	0.0
6	-0.427034	-0.26520999999999995	0.0	-0.42832799999999993
7	0.0	-0.118767	-0.127636	-0.1721
8	-0.116008	-0.045084	0.0	-0.336053
9	-0.8031809999999999	0.0	-0.070543	-0.29674
10	-0.19848	-0.089307	0.0	-0.302961
11	0.0	0.022871	0.041255	0.017258
12	-0.015830999999999998	-0.081726	0.0	-0.098674
13	-0.14194500000000002	-0.088732	-0.088823	0.0
14	0.0	-0.029165000000000003	-0.040977000000000006	-0.079682
15	0.0	-0.037468999999999995	-0.057863	-0.060266999999999994
16	-0.081779	0.0	-0.107659	-0.111795
17	0.0	-0.026144	-0.090842	-0.09065300000000001
18	0.0	0.004345	-0.011525	0.0027159999999999997
19	0.012337999999999998	0.0	0.029450999999999998	0.046434
20	-0.016764	0.0	-0.012379000000000003	-0.04240100000000001
