# Supplementary material for: Mapping DNA sequence to transcription factor binding energy in vivo
Source: PLoS Comput Biol. 2019 Feb 4;15(2):e1006226. doi: 10.1371/journal.pcbi.1006226 (PMC6375646; doi:10.1371/journal.pcbi.1006226)
Supplement: S1 Models — (GZ) [file pcbi.1006226.s013.tar.gz › S1_Models/O2_full_R62_day2_nosplit_au]

pos      val_A      val_C      val_G      val_T
   0  -0.063889  -0.070044  -0.027673   0.161606
   1  -0.038552   0.094424  -0.016931  -0.038942
   2   0.005505   0.016965   0.024166  -0.046636
   3   0.032432   0.124073  -0.020656  -0.135849
   4   0.105249  -0.002478  -0.144973   0.042202
   5  -0.048549   0.302903  -0.039390  -0.214964
   6   0.010807   0.061424  -0.258101   0.185871
   7  -0.105918  -0.016705   0.131554  -0.008931
   8   0.323515  -0.200462  -0.185828   0.062775
   9   0.294085  -0.216526  -0.126561   0.049002
  10   0.104338  -0.095808  -0.157555   0.149025
  11   0.036240  -0.005564  -0.049190   0.018515
  12  -0.029409   0.026326  -0.033652   0.036736
  13   0.094119   0.037862   0.018254  -0.150235
  14  -0.023180  -0.008336  -0.016608   0.048123
  15  -0.029056  -0.031461   0.034124   0.026393
  16   0.055717  -0.179119   0.062783   0.060619
  17  -0.058395  -0.120989   0.101775   0.077609
  18   0.030034  -0.070331   0.009057   0.031240
  19   0.073037   0.069560   0.020782  -0.163379
  20   0.087532  -0.088621  -0.088715   0.089804
