# Supplementary material for: Mapping DNA sequence to transcription factor binding energy in vivo
Source: PLoS Comput Biol. 2019 Feb 4;15(2):e1006226. doi: 10.1371/journal.pcbi.1006226 (PMC6375646; doi:10.1371/journal.pcbi.1006226)
Supplement: S1 Models — (GZ) [file pcbi.1006226.s013.tar.gz › S1_Models/O1_full_R610_split1_au]

pos	val_A	val_C	val_G	val_T
0	0.0	0.025579	-0.016538999999999998	0.116076
1	0.0	0.060269	0.014015999999999999	0.018531
2	-0.010849999999999999	0.060861	0.09578500000000001	0.0
3	0.15730000000000002	0.22204300000000002	0.18323	0.0
4	0.38645	0.512805	0.0	0.388389
5	0.24327200000000002	0.323558	0.18003100000000002	0.0
6	0.31775	0.330524	0.0	0.296506
7	0.0	0.44508400000000004	0.355598	0.352418
8	0.19642700000000002	0.11132500000000001	0.0	0.260207
9	0.5027699999999999	0.0	0.18623199999999995	0.38998599999999994
10	0.345776	0.376074	0.0	0.542449
11	0.08890100000000001	-0.008176999999999997	0.0	0.16526000000000002
12	0.0	0.14790399999999998	-0.0018360000000000043	0.200488
13	0.24142099999999997	0.09408399999999997	0.19504299999999997	0.0
14	0.0	-0.024849999999999997	0.084553	0.125313
15	0.0	0.030695999999999994	0.163409	0.139155
16	0.13561	0.0	0.22678700000000002	0.16339
17	0.0	0.157188	0.18819999999999998	0.15766
18	0.0	0.110775	0.110808	0.00875
19	-0.07356199999999999	0.07449	0.043932000000000006	0.0
20	-0.036286000000000006	-0.17668499999999998	-0.043825	0.0
