# Supplementary material for: Mapping DNA sequence to transcription factor binding energy in vivo
Source: PLoS Comput Biol. 2019 Feb 4;15(2):e1006226. doi: 10.1371/journal.pcbi.1006226 (PMC6375646; doi:10.1371/journal.pcbi.1006226)
Supplement: S1 Models — (GZ) [file pcbi.1006226.s013.tar.gz › S1_Models/xylR_left_split1_au]

pos	val_A	val_C	val_G	val_T
0	0.0	2.6463023462472477	0.8790793108374103	2.6607041153477264
1	1.55233929031911	0.0	2.044778500679924	1.025512447336053
2	1.5977133040585794	0.0	0.7131797614608436	1.1616994198849417
3	0.0	2.310854106721135	2.254935244911703	1.9558745229866188
4	0.0	2.349033729043413	1.0021371683632296	1.8657758088124803
5	0.0	2.822603894766721	3.0023468038016374	0.6631956232572896
6	3.7204743326450616	4.425615595392474	3.5228882939942237	0.0
7	0.43349454855101116	2.200886405420097	3.4104661884010388	0.0
8	1.621335322087227	1.5602089675732937	2.5365683977359375	0.0
9	2.250299147915426	0.0	3.0146707703267532	3.4318156098628836
10	0.577148624105107	4.0614806940602675	0.0	5.594950939741871
11	3.166493207255242	1.7135897564333036	3.0877704621812105	0.0
12	0.0	3.9106062545567886	4.109685713808669	3.8531550133480272
13	0.0	3.27255204246138	3.8080796837287654	3.207698629577891
