# Supplementary material for: Mapping DNA sequence to transcription factor binding energy in vivo
Source: PLoS Comput Biol. 2019 Feb 4;15(2):e1006226. doi: 10.1371/journal.pcbi.1006226 (PMC6375646; doi:10.1371/journal.pcbi.1006226)
Supplement: S1 Models — (GZ) [file pcbi.1006226.s013.tar.gz › S1_Models/xylR_right_split2_au]

pos	val_A	val_C	val_G	val_T
0	0.7630319252885198	3.0714062372374555	0.0	2.7567323627344122
1	2.8646995370904547	0.21147411378648479	1.6368816433979274	0.0
2	0.621705142604646	1.1674879942856566	0.0	0.4563078359008013
3	0.0	5.6553690041348	3.2161365600711673	3.5488848300991607
4	0.0	3.1042989339201825	0.24490744500564862	2.092673419059403
5	0.0	4.153056211715292	2.4773471788823933	3.348235694189957
6	0.0	4.106709087364434	2.767962816514021	0.5254353336733169
7	0.0	3.9825720255095245	2.889040378378644	1.5392356738283968
8	0.0	1.980921802948307	3.1791768172166117	0.00944881723907996
9	2.158360515236415	0.0	2.4379054320196536	0.9280974789813696
10	0.0	4.335630952099545	0.24708227029994903	2.3227625629072746
11	3.6557461610852195	0.5193777694355189	0.6716155400365618	0.0
12	0.0	2.620566182443794	3.7332412070239425	4.638521451137989
13	0.0	2.4885284840677806	5.200375893129424	6.671049278018852
