# Supplementary material for: Mapping DNA sequence to transcription factor binding energy in vivo
Source: PLoS Comput Biol. 2019 Feb 4;15(2):e1006226. doi: 10.1371/journal.pcbi.1006226 (PMC6375646; doi:10.1371/journal.pcbi.1006226)
Supplement: S1 Models — (GZ) [file pcbi.1006226.s013.tar.gz › S1_Models/O1_full_R30_day2_nosplit_au]

pos      val_A      val_C      val_G      val_T
   0  -0.029336  -0.029508  -0.018736   0.077580
   1  -0.047995   0.082237  -0.014298  -0.019943
   2   0.016418   0.010219   0.027800  -0.054437
   3   0.018861   0.051960   0.060087  -0.130908
   4   0.249635   0.049068  -0.318277   0.019575
   5   0.046456   0.099465   0.016601  -0.162522
   6   0.081892   0.090235  -0.218958   0.046832
   7  -0.206964   0.043189   0.095293   0.068482
   8   0.003716  -0.029913  -0.123619   0.149816
   9   0.344861  -0.270183  -0.139280   0.064602
  10   0.117939   0.003725  -0.354771   0.233107
  11   0.057683  -0.030081  -0.024358  -0.003244
  12  -0.070796   0.001942  -0.045173   0.114027
  13   0.112800  -0.081779   0.094709  -0.125731
  14  -0.039845  -0.072497   0.046975   0.065367
  15  -0.080629  -0.025533   0.040684   0.065478
  16   0.039985  -0.136370   0.039978   0.056406
  17  -0.144559   0.034008   0.085477   0.025074
  18  -0.061883   0.043990   0.055327  -0.037434
  19  -0.059380   0.073277   0.023955  -0.037852
  20   0.001811  -0.037101   0.006658   0.028632
