# Supplementary material for: Mapping DNA sequence to transcription factor binding energy in vivo
Source: PLoS Comput Biol. 2019 Feb 4;15(2):e1006226. doi: 10.1371/journal.pcbi.1006226 (PMC6375646; doi:10.1371/journal.pcbi.1006226)
Supplement: S1 Models — (GZ) [file pcbi.1006226.s013.tar.gz › S1_Models/O2_op_R130_split2]

pos	val_A	val_C	val_G	val_T
0	0.0	0.019154000000000004	0.0012789999999999954	-0.15085400000000002
1	0.0	-0.030584999999999998	-0.009118999999999999	-0.034349000000000005
2	0.0	-0.008753	-0.037079999999999995	0.058746
3	-0.162219	-0.22279	-0.145279	0.0
4	-0.49570000000000003	-0.18668800000000002	0.0	-0.48139200000000004
5	-0.30927000000000004	-0.37118300000000004	-0.201084	0.0
6	-0.395512	-0.29471499999999995	0.0	-0.434121
7	0.0	-0.22064799999999998	-0.269915	-0.389062
8	-0.18254199999999998	-0.02657599999999999	0.0	-0.339214
9	-0.578525	0.0	-0.170159	-0.413
10	-0.2651	-0.277623	0.0	-0.213629
11	0.0	0.07678299999999999	0.016688	0.038278
12	0.012587000000000015	-0.20204499999999997	0.0	-0.227358
13	-0.237794	-0.18752500000000003	-0.24105400000000002	0.0
14	0.0	-0.031534999999999994	-0.082283	-0.15359499999999998
15	0.0	-0.067456	-0.032823000000000005	-0.099817
16	-0.18663200000000002	0.0	-0.18136000000000002	-0.24216100000000002
17	0.0	-0.09596400000000001	-0.184485	-0.14114700000000002
18	0.0	0.018966999999999998	-0.054177	-0.012403
19	0.082634	0.0	-0.013712999999999996	0.125239
20	-0.009498	0.0	0.012003999999999997	-0.027082
